# Supplementary material for: Sequencing airborne DNA to monitor crop pathogens and pests
Source: iScience. 2025 Jun 16;28(7):112912. doi: 10.1016/j.isci.2025.112912 (PMC12269458; doi:10.1016/j.isci.2025.112912)
Supplement: Data S1. Output from sequencing, list of pathogens and pests, list of reference genomes included in the database, and list of reference genomes used for evaluation of species presence and classification quality [file mmc2.xlsx]

## Sheet: Number of reads sequenced from
Sample week	Collection date	raw PE reads	Percent removed by fastp (%)	Proportion of human reads removed (%)	Total percent removed (%)	Reads remaining after pre processing
2007-15	April 9 - April 15	206116922	0.0544715	0.121142	0.175614	205754952
2007-19	May 7 - May 13	201317020	3.42865	0.122568	3.55122	1.94168e+08
2007-23	June 4 - June 10	189306210	2.18097	0.0300113	2.21098	185120689
2007-27	July 2 - July 8	215193910	0.883712	0.0528514	0.936563	2.13178e+08
2007-29	July 16 - July 22	183566951	2.12502	0.0451209	2.17014	179583292
2007-35	August 27 - September 2	193313785	0.142809	0.0132272	0.156036	193012146
2007-37	September 10 - September 16	294856506	2.10167	0.0100601	2.11173	288629945
2007-41	October 8 - October 14	213686108	1.3121	0.0059784	1.31808	2.1087e+08
2007-45	November 5 - November 11	213583068	0.367555	0.14593	0.513485	212486350

## Sheet: List of plant pathogens
Taxid	Species	Sequenced (Y/N)
80869	Acidovorax citrulli	Y
989723	Acleris gloverana	N
904080	Acleris variana	N
2478353	Acrobasis pirivorella	N
2813514	Aculops fuchsiae	N
7029	Acyrthosiphon pisum	Y
	Aecidium cantensis	N
663552	Agrilus anxius	N
2201949	Agrilus bilineatus	N
	Agrilus fleischeri	N
1917227	Agrilus mali	N
224129	Agrilus planipennis	Y
358	Agrobacterium tumefasciens	Y
47767	Agrotis segetum	N
65357	Albugo candida	Y
593793	Aleurocanthus spiniferus	N
594258	Aleurocanthus woglumi	N
381410	Alternanthera philoxeroides	N
5599	Alternaria alternata	Y
119953	Alternaria atra, Ulocladium atrum	Y
29911	Alternaria brassicae	Y
29001	Alternaria brassicicola	Y
119919	Alternaria japonica	N
167741	Alternaria mali	N
48100	Alternaria solani	Y
107608	Amaranthus palmeri	Y
277990	Amaranthus tuberculatus	Y
2067512	Ambrosia confertiflora	N
4214	Ambrosia trifida	N
134632	American plum line pattern virus	Y
95504	Anastrepha fraterculus	N
28586	Anastrepha ludens	N
95512	Anastrepha obliqua	N
28587	Anastrepha suspensa	N
73819	Andean potato latent virus	Y
1296569	Andean potato mild mosaic virus	Y
12259	Andean potato mottle virus	Y
1079125	Andropogon virginicus	N
166006	Anguina tritici	N
529478	Anisogramma anomala	N
217632	Anoplophora chinensis	N
217634	Anoplophora glabripennis	Y
	Anthonomus bisignifer	N
122869	Anthonomus eugenii	N
7044	Anthonomus grandis	Y
1709595	Anthonomus signatus	N
112091	Aphanomyces cochlioides	Y
100861	Aphanomyces euteiches	Y
269767	Aphelenchoides besseyi	Y
223852	Aphis citricidus	N
191316	Aphis fabae	N
345553	Aphis frangulae	N
400569	Aphis nasturtii	N
346706	Aphthona euphorbiae	N
191326	Apiosporina morbosa	N
	Apriona cinerea	N
157307	Apriona germari	N
583387	Apriona rugicollis	N
2699287	Arboridia kakogawana	N
236853	Arion lusitanicus	N
1028688	Arion vulgaris	Y
320466	Aromia bungii	N
223870	Artemisia princeps	N
372025	Ascochyta fabae,Didymella fabae	Y
749586	Ascochyta pisi	N
	Ascochyta tritici	N
37344	Athalia rosae	Y
39291	Athelia rolfsii	N
1072489	Atherigona reversura	N
877804	Atomaria linearis	N
	Atropellis pinicola	N
2614604	Atropellis piniphila	N
202456	Aulacorthum solani	Y
1592451	Aureobasidium zeae,Kabatiella zeae	Y
254363	Autographa gamma	Y
114187	Baccharis halimifolia	N
290155	Bactericera cockerelli	Y
27457	Bactrocera dorsalis	Y
174628	Bactrocera latifrons	Y
104690	Bactrocera minax	Y
59916	Bactrocera tryoni	Y
104691	Bactrocera tsuneonis	N
137042	Bactrocera zonata	N
10839	Bean golden mosaic virus	Y
	Beet leaf curl virus	N
31721	Beet necrotic yellow vein virus	Y
57562	Belonolaimus longicaudatus	N
7038	Bemisia tabaci	Y
45130	Bipolaris sorokiniana,Cochliobolus sativus	Y
1310277	Blitopertha orientalis	N
38172	Blueberry leaf mottle virus	Y
31722	Blueberry scorch virus	Y
34373	Blumeria graminis	Y
749552	Boeremia foveata,Phoma foveata	Y
40559	Botryotinia fuckeliana,Botrytis cinerea	Y
182092	Botrytis fabae	Y
380458	Botrytis fuckeliana	N
330452	Brachycaudus helichrysi	N
1431903	Brassicogethes aeneus,Meligethes aeneus	Y
1836592	Bretziella fagacearum	Y
69196	Brevicoryne brassicae	N
256923	Bruchus rufimanus	N
6326	Bursaphelenchus xylophilus	Y
287198	Cacoecimorpha pronubana	N
266946	Cacyreus marshalli	N
34020	Candidatus Liberibacter africanus	Y
34021	Candidatus Liberibacter asiaticus	Y
556287	Candidatus Liberibacter solanacearum	N
348436	Candidatus Phytoplasma americanum	N
37692	Candidatus Phytoplasma mali	Y
198422	Candidatus Phytoplasma phoenicium	Y
479893	Candidatus Phytoplasma pruni	Y
47566	Candidatus Phytoplasma pyri	N
69896	Candidatus Phytoplasma solani	Y
35774	Candidatus Phytoplasma ulmi	N
290923	Cardiospermum grandiflorum	N
252295	Carposina sasakii	Y
85181	Celastrus orbiculatus	N
7213	Ceratitis capitata	Y
56958	Ceratitis rosa	N
76351	Ceratobasidium cereale,Rhizoctonia cerealis	N
879098	Ceratocystis ficicola	N
88771	Ceratocystis platani	Y
670453	Ceratothripoides brunneus	N
	Ceratothripoides claratris	N
122368	Cercospora beticola	Y
307131	Ceutorhynchus obstrictus	N
201858	Ceutorhynchus pallidactylus	N
346759	Ceutorhynchus quadridens	N
467369	Ceutorhynchus sulcicollis	N
346760	Chaetocnema concinna	N
202566	Cherry rasp leaf virus	Y
340533	Chionaspis pinifoliae	N
2881707	Chlorops pumilionis	N
101091	Choanephora cucurbitarum	Y
308442	Choristoneura conflictana	N
27541	Choristoneura freemani	N
7141	Choristoneura fumiferana	Y
	Choristoneura occidentalis freemani	N
27543	Choristoneura rosaceana	N
83871	Chrysanthemum stem necrosis virus	Y
12897	Chrysanthemum stunt viroid	Y
374459	Chrysobothris femorata	N
1932428	Chrysobothris mali	N
60202	Chrysomyxa arctostaphyli	N
647257	Ciborinia camelliae	Y
12898	Citrus bark cracking viroid	Y
	Citrus blight disease	N
242130	Citrus leprosis virus	N
12162	Citrus tristeza virus	Y
174178	Citrus yellow mosaic virus	Y
33014	Clavibacter insidiosus	N
28447	Clavibacter michiganensis	Y
33013	Clavibacter michiganensis subsp. michiganensis	Y
31964	Clavibacter michiganensis subsp. sepedonicus,Clavibacter sepedonicus	Y
5111	Claviceps purpurea	Y
795047	Clivina fossor	N
36453	Coconut cadang-cadang viroid	Y
37369	Coconut lethal yellowing phytoplasma	N
27358	Colletotrichum coccodes	Y
2038917	Comstockaspis perniciosa	N
135589	Coniferiporia weirii	N
122892	Conotrachelus nenuphar	N
153223	Contarinia tritici	N
173168	Cortaderia jubata	N
300471	Crassula helmsii	N
535996	Crisicoccus pini	N
60198	Cronartium coleosporioides	N
53958	Cronartium comandrae	Y
60195	Cronartium comptoniae	N
888279	Cronartium fusiforme	N
	Cronartium harknessii	N
	Cronartium himalayense	N
	Cronartium kamtschaticum	N
60197	Cronartium quercuum	Y
5116	Cryphonectria parasitica	Y
137475	Cucumber vein yellowing virus	Y
51330	Cucurbit yellow stunting disorder virus	Y
138532	Curtobacterium flaccumfaciens pv. flaccumfaciens	Y
753170	Cydia nigricana	N
64609	Cylindrocarpon destructans	Y
2074911	Cylindrosporium concentricum	N
194918	Dacus ciliatus	N
58002	Daktulosphaira vitifoliae	N
2748679	Dasineura brassicae, Dasineura napi	N
649409	Delia coarctata	N
30064	Delia radicum	Y
77157	Dendroctonus adjunctus	N
77160	Dendroctonus brevicomis	N
77161	Dendroctonus frontalis	N
77166	Dendroctonus ponderosae	Y
77167	Dendroctonus pseudotsugae	N
77170	Dendroctonus rufipennis	N
77173	Dendroctonus valens	Y
420341	Dendrolimus sibiricus	N
420590	Dendrolimus superans	N
1461379	Deroceras agreste	N
145610	Deroceras reticulatum	N
50386	Diabrotica barberi	N
133126	Diabrotica speciosa	N
50387	Diabrotica undecimpunctata	N
50390	Diabrotica virgifera virgifera	Y
96243	Diabrotica virgifera zeae	N
121845	Diaphorina citri	Y
105482	Diaporthe vaccinii	N
556	Dickeya chrysanthemi	Y
1089444	Dickeya solani	Y
749633	Didymella pinodella, Phoma medicagenis var. Pinodella	Y
749589	Didymella pinodes	Y
166010	Ditylenchus destructor	Y
166011	Ditylenchus dipsaci	Y
33199	Drechslera avenae	N
5028	Drechslera graminea,Pyrenophora graminea	Y
53485	Drechslera teres,Pyrenophora teres	Y
93612	Drechslera turcica, Exserohilum turcica, Helmintosporium turcicum	Y
28584	Drosophila suzukii	Y
475813	Dryocoetes confusus	N
310278	Dryocosmus kuriphilus	N
38695	Ehrharta calycina	N
1511197	Elasmopalpus lignosellus	N
1980433	Emaravirus rosae	Y
869626	Empoasca solani	N
436393	Empoasca vitis	N
5113	Epichloe typhina	Y
1191538	Epitrix cucumeris	N
1848142	Epitrix papa	N
1191541	Epitrix subcrinita	N
1191542	Epitrix tuberis	N
552	Erwinia amylovora	Y
62706	Erysiphe betae	N
69478	Erysiphe cruciferarum	N
36044	Erysiphe pisi	Y
62716	Erysiphe polygoni	N
1532839	Euphorbia davidii	N
212910	Euphorbia heterophylla	N
43401	Euphranta canadensis	N
	Euphranta japonica	N
159894	Euplatypus parallelus	N
1276742	Eupteryx atropunctata	N
392228	Eutetranychus orientalis	N
	Euwallacea fornicatus sensu lato	N
133901	Frankliniella occidentalis	Y
	Frögallnematod	N
48490	Fusarium circinatum	Y
246455	Fusarium foetens	Y
72712	Fusarium oxysporum f. sp. albedinis	Y
36779	Gaeumannomyces tritici, Gaeumannomyces graminis var. tritici	Y
2943174	Garella musculana	N
	Gaumannomyces graminis	N
1094350	Geosmithia morbida	Y
5518	Gibberella zeae,Fusarium graminearum	Y
36090	Globodera pallida	Y
31243	Globodera rostochiensis	Y
	Glomerella gossypii	N
929056	Gnathotrichus sulcatus	N
62708	Golovinomyces cichoracearum	Y
	Gonipterus gibberus	N
696734	Gonipterus scutellatus	N
	Grapevine flavescence dorée phytoplasma	N
1381007	Grapevine red blotch virus	Y
2912578	Grapholita inopinata	N
293345	Grapholita packardi	N
293341	Grapholita prunivora	N
3049330	Gymnandrosoma aurantianum	N
1563971	Gymnocoronis spilanthoides	N
468600	Gymnosporangium asiaticum	N
45217	Gymnosporangium clavipes	N
1086058	Gymnosporangium globosum	N
198655	Gymnosporangium juniperi-virginianae	N
646405	Gymnosporangium yamadae	N
481175	Hakea sericea	N
1986036	Haplodiplosis marginata	N
29058	Helicoverpa armigera	Y
7113	Helicoverpa zea	Y
58128	Helminthosporium solani	Y
360621	Heracleum persicum	N
360622	Heracleum sosnowskyi	N
984962	Heterobasidion irregulare	Y
34510	Heterodera avenae	N
51029	Heterodera glycines	Y
133173	Heterodera hordecalis	N
97005	Heterodera schachtii	Y
157864	Heterodera trifolii	N
295550	Heteronychus arator	N
197043	Homalodisca vitripennis	Y
16752	Houttuynia cordata	N
228586	Humulus scandens	N
162125	Hyaloperonospora brassicae	Y
214171	Hydraecia micacea	Y
1262240	Hydrellia griseola	N
554380	Hydrocotyle ranunculoides	N
259995	Hymenula cerealis	N
11612	Impatiens necrotic spot virus	Y
102827	Ips calligraphus	N
102829	Ips confusus	N
102832	Ips grandicollis	N
102833	Ips hauseri	N
102839	Ips lecontei	N
102803	Ips pini	N
102847	Ips plastographus	N
405916	Ips subelongatus	N
1511203	Keiferia lycopersicella	N
84293	Lambdina fiscellaria	N
111012	Lecanosticta acicola	Y
294584	Lema melanopus,Oulema melanopus	N
	Lepidosaphes ussuriensis	N
7539	Leptinotarsa decemlineata	Y
220672	Leptosphaeria biglobosa,Plenodomus biglobosus	Y
5022	Leptosphaeria maculans,Plenodomus lingam,Phoma lingam	Y
53893	Lespedeza cuneata	N
31713	Lettuce infectious yellows virus	Y
1565257	Leucinodes africensis	N
711050	Leucinodes orbonalis	Y
1565260	Leucinodes pseudorbonalis	N
1565261	Leucinodes rimavallis	N
153974	Limothrips cerealium	N
153975	Limothrips denticornis	N
127405	Liriomyza huidobrensis	N
127406	Liriomyza sativae	N
198433	Liriomyza trifolii	Y
292309	Listronotus bonariensis	Y
2651139	Litylenchus crenatae mccannii	N
346797	Longitarsus parvulus	N
566134	Lonicera acuminata	N
861347	Lopholeucaspis japonica	N
1241826	Ludwigia grandiflora	N
13119	Ludwigia peploides	N
112874	Lycium ferocissimum	N
130591	Lycorma delicatula	N
13824	Lygodium japonicum	N
335468	Lymantria mathura	N
177089	Maconellicoccus hirsutus	Y
35725	Macrophomina phaseolina	Y
13131	Macrosiphum euphorbiae	N
7099	Malacosoma americanum	N
40071	Malacosoma disstria	N
	Malacosoma parallela	N
	Margarodes prieskaensis	N
	Margarodes vitis	N
	Margarodes vredendalensis	N
157316	Massicus raddei	N
1886638	Megaplatypus mutatus	N
	Melampsora farlowii	N
82101	Melampsora medusae	N
428051	Melanotus communis	N
59747	Meloidogyne chitwoodi	Y
390850	Meloidogyne enterolobii	Y
325748	Meloidogyne ethiopica	N
71801	Meloidogyne fallax	N
189291	Meloidogyne graminicola	Y
6305	Meloidogyne hapla	Y
6306	Meloidogyne incognita	Y
6303	Meloidogyne javanica	Y
1585531	Meloidogyne luci	Y
537484	Meloidogyne mali	N
206459	Metamasius hemipterus	N
44670	Metopolophium dirhodum	Y
5520	Microdochium nivale	N
91518	Microstegium vimineum	Y
38448	Monilinia fructicola	Y
101483	Monographella nivalis	N
	Mycodiella laricis-leptolepidis	N
2986375	Mycosarcoma maydis	N
1873267	Mycosphaerella brassicicola	N
208866	Myriophyllum heterophyllum	N
51993	Myzus ascalonicus	N
51994	Myzus certus	N
13164	Myzus persicae	Y
46008	Nacobbus aberrans	N
2882442	Nanna armillata	N
113158	Nanna flavipes	N
299136	Naupactus leucoloma	N
114905	Naupactus xanthographus	N
414338	Nemorimyza maculosa	N
1147111	Neocosmospora euwallaceae	N
121618	Neofusicoccum laricinum	Y
1511177	Neoleucinodes elegantalis	N
110162	Oculimacula acuformis	N
86028	Oculimacula yallundae, Helgardia herpotrichoides, Pseudocercosporella herpotricoides	N
1323402	Oemona hirta	N
	Oidium monolioides	N
1116490	Oligonychus perditus	N
29850	Ophiobolus graminis	N
218668	Ophiognomonia clavigignenti-juglandacearum	Y
360468	Ophiostoma wageneri	N
753211	Opogona sacchari	N
1262245	Opomyza florum	N
95259	Orgyia leucostigma	N
33414	Orgyia pseudotsugata	N
137501	Oscinella frit	N
29057	Ostrinia nubilalis	Y
50024	Panonychus ulmi	N
66271	Pantoea stewartii subsp. stewartii	Y
28094	Paraburkholderia caryophylli, Trinickia caryophylli	Y
1351752	Parastagonospora avenae	Y
	Parastagonospora avenae f.sp. Tritici	N
183063	Parthenium hysterophorus	N
	Passalora concors, Cercospora concors, Mycovellosiella concors	N
39353	Paulownia tomentosa	N
753395	Paysandisia archon	N
183585	Peach mosaic virus	Y
65068	Peach rosette mosaic virus	Y
150561	Peach rosette phytoplasma	N
230568	Peach yellows phytoplasma	N
29471	Pectobacterium atrosepticum,Pectobacterium carotovorum subsp. Atrosepticum	Y
554	Pectobacterium carotovorum	Y
555	Pectobacterium carotovorum subsp. Carotovorum	Y
55208	Pectobacterium wasabiae	Y
2365065	Pegomya hyoscyami	N
112229	Pepino mosaic virus	Y
134698	Peronospora farinosa	N
102136	Peronospora viciae	N
115718	Peronospora viciae f. sp. pisi	N
	Pheletes californicus	N
91934	Phialophora cinerescens	N
2772171	Phlyctinus callosus	N
1979465	Phoma betae	N
749465	Phoma exigua,Boeremia exigua	Y
796291	Phorodon humuli	N
1825666	Phyllachora maydis	N
109361	Phyllocoptes fructiphilus	N
55181	Phyllosticta citricarpa	Y
	Phyllosticta solitaria	N
878374	Phyllotreta vittula	N
231936	Phymatotrichopsis omnivora	Y
2966176	Phytomyza fuscula	N
111171	Phytophthora erythroseptica	N
53985	Phytophthora fragariae	Y
4787	Phytophthora infestans	Y
325452	Phytophthora kernoviae	Y
129355	Phytophthora lateralis	Y
1131323	Phytophthora pisi	Y
1330343	Phytophthora pluvialis	Y
164328	Phytophthora ramorum	Y
129364	Phytophthora rubi	Y
54546	Pissodes nemorensis	N
49927	Pissodes strobi	Y
54548	Pissodes terminalis	N
4477	Pistia stratiotes	N
1398175	Pityophthorus juglandis	N
37360	Plasmodiophora brassicae	Y
708047	Platynota stultana	N
1077377	Plenodomus tracheiphilus	Y
12211	Plum pox virus	Y
51655	Plutella xylostella	Y
2891616	Pochazia shantungensis	N
371028	Polygonum perfoliatum	N
1230770	Polygraphus proximus	N
493204	Polyscytalum pustulans	N
400727	Pomacea canaliculata	Y
1245466	Pomacea maculata	Y
44947	Pontederia crassipes	N
7064	Popillia japonica	Y
257464	Potato black ringspot virus	Y
12892	Potato spindle tuber viroid	Y
36403	Potato virus T	Y
	Potato yellow dwarf virus nucleorhabdovirus	N
103881	Potato yellow vein virus	Y
936004	Potato yellowing virus	N
2479290	Premnotrypes latithorax	N
	Premnotrypes suturicallus	N
2491645	Premnotrypes vorax	N
1571507	Prodiplosis longifila	N
13230	Prosopis juliflora	N
1803420	Psammotettix striatus, Psammotettix alienus	N
133175	Pseudocercospora angolensis	N
858812	Pseudocercospora pini-densiflorae	Y
294	Pseudomonas fluorescens	Y
103796	Pseudomonas syringae pv. actinidiae	Y
235275	Pseudomonas syringae pv. coronafaciens	Y
237306	Pseudomonas syringae pv. persicae	Y
29662	Pseudosasa japonica	N
2598218	Psylliodes chrysocephala	Y
27344	Puccinia coronata	Y
5297	Puccinia graminis	Y
200664	Puccinia hemerocallidis	N
27345	Puccinia hordei	Y
331382	Puccinia horiana	Y
573697	Puccinia pittieriana	N
27348	Puccinia recondita	N
27349	Puccinia sorghi	Y
27350	Puccinia striiformis	Y
208348	Puccinia triticina	Y
3893	Pueraria montana var. lobata	N
76659	Pyrenopeziza brassicae	N
53484	Pyrenophora avenae	N
45151	Pyrenophora tritici-repentis,Drechslera tritici-repentis	Y
65070	Pythium aphanidermatum	Y
82935	Pythium deliense	N
2052682	Pythium ultimum	N
46012	Radopholus similis	Y
483707	Raffaelea lauricola	Y
1310165	Ralstonia pseudosolanacearum	Y
305	Ralstonia solanacearum	Y
28097	Ralstonia syzygii	Y
1074005	Ramularia beticola	N
112498	Ramularia collo-cygni	Y
	Raspberry leaf curl virus	N
12809	Raspberry ringspot virus	Y
43416	Rhagoletis cingulata	N
43421	Rhagoletis fausta	N
43413	Rhagoletis indifferens	N
33396	Rhagoletis mendax	N
28610	Rhagoletis pomonella	Y
5574	Rhizoctonia crocorum	N
456999	Rhizoctonia solani	Y
1657159	Rhopalosiphum oxyacanthae	N
40932	Rhopalosiphum padi	Y
354439	Rhynchophorus ferrugineus	Y
93128	Rhynchophorus palmarum	N
914237	Rhynchosporium commune	N
2792576	Rhynchosporium graminicola	N
38038	Rhynchosporium secalis	Y
249516	Ripersiella hibisci	N
167732	Salvinia molesta	N
	Saperda candida	N
45176	Sarracenia purpurea	N
47416	Satsuma dwarf virus	Y
304012	Scirtothrips aurantii	N
333402	Scirtothrips citri	N
163899	Scirtothrips dorsalis	N
5180	Sclerotinia sclerotiorum	Y
1158786	Scolytus morawitzi	N
764494	Selenothrips rubrocinctus	N
397756	Septoria malagutii	N
	Sirex ermak	N
	Siteroptes graminum	N
44664	Sitobion avenae	Y
263140	Sitodiplosis mosellana	Y
202195	Sitona lineatus	N
	Solanaceae haplotypes	N
50511	Solanum carolinense	N
115664	Solanum elaeagnifolium	N
205582	Solanum sisymbriifolium	N
	Spacelia segetum	N
85929	Sphaerulina musiva	Y
37547	Spodoptera eridania	N
7108	Spodoptera frugiperda	Y
7109	Spodoptera littoralis	Y
69820	Spodoptera litura	Y
42029	Spodoptera ornithogalli	N
134414	Spodoptera praefica	N
70186	Spongospora subterranea	Y
641383	Sporobolus cryptandrus	N
10829	Squash leaf curl virus	Y
13684	Stagonospora nodorum,Parastagonospora nodorum	Y
749883	Stagonosporopsis andigena,Phoma andigena	N
1200837	Stagonosporopsis chrysanthemi	Y
749888	Stagonosporopsis crystalliniformis	N
	Stegophora ulmea	N
371126	Stenocarpella macrospora	N
238245	Stenocarpella maydis	Y
925794	Sternochetus mangiferae	N
	Strawberry latent C virus	N
47903	Strawberry vein banding virus	Y
146821	Streptomyces reticuliscabiei	Y
1930	Streptomyces scabies,Streptomyces scabiei	Y
346532	Strobilomyia viaria	N
114906	Subanguina radicicola	N
286115	Synchytrium endobioticum	Y
396680	Tecia solanivora	N
178897	Tetranychus evansi	N
2794280	Tetranychus mexicanus	N
32264	Tetranychus urticae	Y
266756	Tetropium gracilicorne	N
107832	Thanatephorus cucumeris	N
463830	Thaumatotibia leucotreta	N
241770	Thecaphora solani,Angiosorus solani	N
761846	Thekopsora minima	N
161012	Thrips angusticeps	N
161013	Thrips palmi	Y
13291	Tilletia contraversa,Tilletia controversa	Y
43049	Tilletia indica	Y
157183	Tilletia laevis	Y
13290	Tilletia tritici,Tilletia caries	Y
12282	Tobacco ringspot virus	Y
1761477	Tomato brown rugose fruit virus	Y
67754	Tomato chlorosis virus	Y
52135	Tomato infectious chlorosis virus	Y
223347	Tomato leaf curl New Delhi virus	Y
1391702	Tomato mottle mosaic virus	Y
10835	Tomato mottle virus	Y
12280	Tomato ringspot virus	Y
3052585	Tomato spotted wilt virus	N
10832	Tomato yellow leaf curl virus	N
1657292	Toumeyella parvicornis	N
139772	Triadica sebifera	Y
3548	Trianthema portulacastrum	N
1567482	Trichoderma afroharzianum	Y
351093	Trichoferus campestris	N
1778831	Trioza erytreae	N
	Trirachys sartus	N
591392	Trogoderma granarium	N
2874582	Turanoclytus namanganensis	N
702717	Tuta absoluta	Y
93998	Typhula incarnata	N
69361	Typhula ishikariensis	N
1230928	Unaspis citri	N
2153431	Uromyces betae	N
55588	Uromyces viciae-fabae	Y
120650	Ustilago avenae	N
5270	Ustilago maydis	Y
86802	Ustilago nuda	Y
120017	Ustilago segetum,Ustilago hordei	Y
117174	Ustilago tritici	Y
27335	Verticillium albo-atrum	Y
27337	Verticillium dahliae	Y
100787	Verticillium longisporum	Y
1051616	Verticillium nonalfalfae	N
3052571	Watermelon silver mottle virus	Y
487821	Xanthomonas arboricola pv. corylina	Y
69929	Xanthomonas arboricola pv. pruni	Y
375353	Xanthomonas axonopodis pv. poinsettiicola	N
340	Xanthomonas campestris pv. campestris	Y
366649	Xanthomonas citri pv. fuscans	Y
	Xanthomonas citri subsp. aurantifolii	N
611301	Xanthomonas citri subsp. citri	Y
207721	Xanthomonas euvesicatoria pv. allii	Y
2753541	Xanthomonas euvesicatoria pv. euvesicatoria	Y
442694	Xanthomonas euvesicatoria pv. perforans	Y
48664	Xanthomonas fragariae	Y
2754056	Xanthomonas hortorum pv. gardneri	Y
64187	Xanthomonas oryzae pv. oryzae	Y
129394	Xanthomonas oryzae pv. oryzicola	Y
92828	Xanthomonas phaseoli pv. dieffenbachiae	Y
317013	Xanthomonas phaseoli pv. phaseoli	Y
134875	Xanthomonas translucens pv. translucens	Y
56460	Xanthomonas vesicatoria	Y
	Xiphinema americanum sensu stricto	N
	Xiphinema bricolense	N
286753	Xiphinema californicum	N
70223	Xiphinema rivesi	N
889492	Xyleborus glabratus	N
2371	Xylella fastidiosa	Y
54067	Xylophilus ampelinus	Y
	Xylotrechus altaicus	N
320461	Xylotrechus chinensis	N
47774	Zeugodacus cucumis	N
28588	Zeugodacus cucurbitae	Y
1047171	Zymoseptoria tritici,Septoria tritici	Y

## Sheet: Genomes added to database
assembly_accession	bioproject	biosample	wgs_master	refseq_category	taxid	species_taxid	organism_name	assembly_level	gbrs_paired_asm	ftp_path
GCA_000001215.4	PRJNA13812	SAMN02803731		reference genome	7227	7227	Drosophila melanogaster	Chromosome	GCF_000001215.4	https://ftp.ncbi.nlm.nih.gov/genomes/all/GCA/000/001/215/GCA_000001215.4_Release_6_plus_ISO1_MT
GCA_000001765.3	PRJNA10626	SAMN00779672	AADE00000000.2	na	46245	7237	Drosophila pseudoobscura pseudoobscura	Chromosome	na	https://ftp.ncbi.nlm.nih.gov/genomes/all/GCA/000/001/765/GCA_000001765.3_Dpse_4.0
GCA_000003195.3	PRJNA13876	SAMN02953738	ABXC00000000.3	representative genome	4558	4558	Sorghum bicolor	Chromosome	GCF_000003195.3	https://ftp.ncbi.nlm.nih.gov/genomes/all/GCA/000/003/195/GCA_000003195.3_Sorghum_bicolor_NCBIv3
GCA_000004655.2	PRJNA361	SAMN02953581	AAAA00000000.2	na	39946	4530	Oryza sativa Indica Group	Chromosome	na	https://ftp.ncbi.nlm.nih.gov/genomes/all/GCA/000/004/655/GCA_000004655.2_ASM465v1
GCA_000005005.6	PRJNA10769	SAMN04296295	LPUQ00000000.1	na	4577	4577	Zea mays	Chromosome	GCF_000005005.2	https://ftp.ncbi.nlm.nih.gov/genomes/all/GCA/000/005/005/GCA_000005005.6_B73_RefGen_v4
GCA_000005115.1	PRJNA12651	SAMN02953648	AAPP00000000.1	na	7217	7217	Drosophila ananassae	Scaffold	GCF_000005115.1	https://ftp.ncbi.nlm.nih.gov/genomes/all/GCA/000/005/115/GCA_000005115.1_dana_caf1
GCA_000005135.1	PRJNA12661	SAMN02953649	AAPQ00000000.1	na	7220	7220	Drosophila erecta	Scaffold	GCF_000005135.1	https://ftp.ncbi.nlm.nih.gov/genomes/all/GCA/000/005/135/GCA_000005135.1_dere_caf1
GCA_000005155.1	PRJNA12678	SAMN02953650	AAPT00000000.1	na	7222	7222	Drosophila grimshawi	Scaffold	GCF_000005155.2	https://ftp.ncbi.nlm.nih.gov/genomes/all/GCA/000/005/155/GCA_000005155.1_dgri_caf1
GCA_000005175.1	PRJNA12682	SAMN02953651	AAPU00000000.1	na	7230	7230	Drosophila mojavensis	Scaffold	GCF_000005175.2	https://ftp.ncbi.nlm.nih.gov/genomes/all/GCA/000/005/175/GCA_000005175.1_dmoj_caf1
GCA_000005195.1	PRJNA12705	SAMN02953632	AAIZ00000000.1	na	7234	7234	Drosophila persimilis	Scaffold	GCF_000005195.2	https://ftp.ncbi.nlm.nih.gov/genomes/all/GCA/000/005/195/GCA_000005195.1_dper_caf1
GCA_000005215.1	PRJNA12711	SAMN02953639	AAKO00000000.1	na	7238	7238	Drosophila sechellia	Scaffold	GCF_000005215.3	https://ftp.ncbi.nlm.nih.gov/genomes/all/GCA/000/005/215/GCA_000005215.1_dsec_caf1
GCA_000005245.1	PRJNA12688	SAMN02953641	AANI00000000.1	na	7244	7244	Drosophila virilis	Scaffold	GCF_000005245.1	https://ftp.ncbi.nlm.nih.gov/genomes/all/GCA/000/005/245/GCA_000005245.1_dvir_caf1
GCA_000005425.2	PRJNA13141			na	39947	4530	Oryza sativa Japonica Group	Chromosome	GCF_000005425.2	https://ftp.ncbi.nlm.nih.gov/genomes/all/GCA/000/005/425/GCA_000005425.2_Build_4.0
GCA_000005505.4	PRJNA32607	SAMN02981254	ADDN00000000.3	representative genome	15368	15368	Brachypodium distachyon	Chromosome	GCF_000005505.3	https://ftp.ncbi.nlm.nih.gov/genomes/all/GCA/000/005/505/GCA_000005505.4_Brachypodium_distachyon_v3.0
GCA_000005925.1	PRJNA12664	SAMN02953653	AAQB00000000.1	na	7260	7260	Drosophila willistoni	Scaffold	GCF_000005925.1	https://ftp.ncbi.nlm.nih.gov/genomes/all/GCA/000/005/925/GCA_000005925.1_dwil_caf1
GCA_000005975.1	PRJNA12366	SAMN02952910	AAEU00000000.2	na	7245	7245	Drosophila yakuba	Chromosome	GCF_000005975.2	https://ftp.ncbi.nlm.nih.gov/genomes/all/GCA/000/005/975/GCA_000005975.1_dyak_caf1
GCA_000006765.1	PRJNA331	SAMN02603714		reference genome	208964	287	Pseudomonas aeruginosa PAO1	Complete Genome	GCF_000006765.1	https://ftp.ncbi.nlm.nih.gov/genomes/all/GCA/000/006/765/GCA_000006765.1_ASM676v1
GCA_000007245.1	PRJNA285	SAMN02603844		representative genome	183190	2371	Xylella fastidiosa Temecula1	Complete Genome	GCF_000007245.1	https://ftp.ncbi.nlm.nih.gov/genomes/all/GCA/000/007/245/GCA_000007245.1_ASM724v1
GCA_000007805.1	PRJNA359	SAMN02604017		representative genome	223283	251701	Pseudomonas syringae pv. tomato str. DC3000	Complete Genome	GCF_000007805.1	https://ftp.ncbi.nlm.nih.gov/genomes/all/GCA/000/007/805/GCA_000007805.1_ASM780v1
GCA_000009765.2	PRJNA189	SAMD00061088		representative genome	227882	33903	Streptomyces avermitilis MA-4680 = NBRC 14893	Complete Genome	GCF_000009765.2	https://ftp.ncbi.nlm.nih.gov/genomes/all/GCA/000/009/765/GCA_000009765.2_ASM976v2
GCA_000010605.1	PRJDA20085	SAMD00060929		representative genome	455632	1911	Streptomyces griseus subsp. griseus NBRC 13350	Complete Genome	GCF_000010605.1	https://ftp.ncbi.nlm.nih.gov/genomes/all/GCA/000/010/605/GCA_000010605.1_ASM1060v1
GCA_000012945.1	PRJNA10695	SAMN02598262		representative genome	482957	482957	Burkholderia lata	Complete Genome	GCF_000012945.1	https://ftp.ncbi.nlm.nih.gov/genomes/all/GCA/000/012/945/GCA_000012945.1_ASM1294v1
GCA_000013605.1	PRJNA13908	SAMN02598320		representative genome	338969	192843	Rhodoferax ferrireducens T118	Complete Genome	GCF_000013605.1	https://ftp.ncbi.nlm.nih.gov/genomes/all/GCA/000/013/605/GCA_000013605.1_ASM1360v1
GCA_000013645.1	PRJNA254	SAMN02598451		representative genome	266265	36873	Paraburkholderia xenovorans LB400	Complete Genome	GCF_000013645.1	https://ftp.ncbi.nlm.nih.gov/genomes/all/GCA/000/013/645/GCA_000013645.1_ASM1364v1
GCA_000015505.1	PRJNA13418	SAMN02598302		representative genome	365044	216465	Polaromonas naphthalenivorans CJ2	Complete Genome	GCF_000015505.1	https://ftp.ncbi.nlm.nih.gov/genomes/all/GCA/000/015/505/GCA_000015505.1_ASM1550v1
GCA_000015565.1	PRJNA17187	SAMN02598379		representative genome	391735	364317	Verminephrobacter eiseniae EF01-2	Complete Genome	GCF_000015565.1	https://ftp.ncbi.nlm.nih.gov/genomes/all/GCA/000/015/565/GCA_000015565.1_ASM1556v1
GCA_000016345.1	PRJNA16679	SAMN02598371		representative genome	312153	576611	Polynucleobacter asymbioticus QLW-P1DMWA-1	Complete Genome	GCF_000016345.1	https://ftp.ncbi.nlm.nih.gov/genomes/all/GCA/000/016/345/GCA_000016345.1_ASM1634v1
GCA_000020045.1	PRJNA17409	SAMN02598384		representative genome	391038	148447	Paraburkholderia phymatum STM815	Complete Genome	GCF_000020045.1	https://ftp.ncbi.nlm.nih.gov/genomes/all/GCA/000/020/045/GCA_000020045.1_ASM2004v1
GCA_000020125.1	PRJNA17463	SAMN02598395		representative genome	398527	261302	Paraburkholderia phytofirmans PsJN	Complete Genome	GCF_000020125.1	https://ftp.ncbi.nlm.nih.gov/genomes/all/GCA/000/020/125/GCA_000020125.1_ASM2012v1
GCA_000021045.1	PRJNA16	SAMN02604349		representative genome	322710	354	Azotobacter vinelandii DJ	Complete Genome	GCF_000021045.1	https://ftp.ncbi.nlm.nih.gov/genomes/all/GCA/000/021/045/GCA_000021045.1_ASM2104v1
GCA_000023545.1	PRJNA33069	SAMN02598494		representative genome	579405	69223	Musicola paradisiaca Ech703	Complete Genome	GCF_000023545.1	https://ftp.ncbi.nlm.nih.gov/genomes/all/GCA/000/023/545/GCA_000023545.1_ASM2354v1
GCA_000023565.1	PRJNA31295	SAMN02598480		representative genome	561229	556	Dickeya chrysanthemi Ech1591	Complete Genome	GCF_000023565.1	https://ftp.ncbi.nlm.nih.gov/genomes/all/GCA/000/023/565/GCA_000023565.1_ASM2356v1
GCA_000025065.1	PRJNA33667	SAMN02598506		representative genome	590409	2893572	Dickeya parazeae Ech586	Complete Genome	GCF_000025065.1	https://ftp.ncbi.nlm.nih.gov/genomes/all/GCA/000/025/065/GCA_000025065.1_ASM2506v1
GCA_000026105.1	PRJNA16800	SAMEA3138225		representative genome	384676	312306	Pseudomonas entomophila L48	Complete Genome	GCF_000026105.1	https://ftp.ncbi.nlm.nih.gov/genomes/all/GCA/000/026/105/GCA_000026105.1_ASM2610v1
GCA_000026185.1	PRJEA20585	SAMEA2272215		representative genome	465817	338565	Erwinia tasmaniensis Et1/99	Complete Genome	GCF_000026185.1	https://ftp.ncbi.nlm.nih.gov/genomes/all/GCA/000/026/185/GCA_000026185.1_ASM2618v1
GCA_000026205.1	PRJEA25335	SAMEA2272373		representative genome	37692	37692	Candidatus Phytoplasma mali	Complete Genome	GCF_000026205.1	https://ftp.ncbi.nlm.nih.gov/genomes/all/GCA/000/026/205/GCA_000026205.1_ASM2620v1
GCA_000069785.1	PRJNA15733	SAMEA3138280		representative genome	977880	164546	Cupriavidus taiwanensis LMG 19424	Chromosome	GCF_000069785.1	https://ftp.ncbi.nlm.nih.gov/genomes/all/GCA/000/069/785/GCA_000069785.1_ASM6978v1
GCA_000091305.1	PRJEA40749	SAMEA2272773		representative genome	680198	1930	Streptomyces scabiei 87.22	Complete Genome	GCF_000091305.1	https://ftp.ncbi.nlm.nih.gov/genomes/all/GCA/000/091/305/GCA_000091305.1_ASM9130v1
GCA_000091565.1	PRJNA46805	SAMEA3138297		representative genome	665029	552	Erwinia amylovora CFBP1430	Complete Genome	GCF_000091565.1	https://ftp.ncbi.nlm.nih.gov/genomes/all/GCA/000/091/565/GCA_000091565.1_ASM9156v1
GCA_000092885.1	PRJNA37719	SAMN02598517		representative genome	2654982	2654982	Paraburkholderia atlantica	Complete Genome	GCF_000092885.1	https://ftp.ncbi.nlm.nih.gov/genomes/all/GCA/000/092/885/GCA_000092885.1_ASM9288v1
GCA_000142945.1	PRJNA17665	SAMN02953670	AATU00000000.1	representative genome	403677	4787	Phytophthora infestans T30-4	Scaffold	GCF_000142945.1	https://ftp.ncbi.nlm.nih.gov/genomes/all/GCA/000/142/945/GCA_000142945.1_ASM14294v1
GCA_000142985.2	PRJNA13657	SAMN00000061	ABLF00000000.2	na	7029	7029	Acyrthosiphon pisum	Scaffold	GCF_000142985.2	https://ftp.ncbi.nlm.nih.gov/genomes/all/GCA/000/142/985/GCA_000142985.2_Acyr_2.0
GCA_000143045.1	PRJNA36503	SAMN02981261	ADOS00000000.1	representative genome	431595	2052682	Globisporangium ultimum DAOM BR144	Scaffold	na	https://ftp.ncbi.nlm.nih.gov/genomes/all/GCA/000/143/045/GCA_000143045.1_pug
GCA_000143105.2	PRJNA39837	SAMN02953765	ACXQ00000000.2	representative genome	655863	226899	Grosmannia clavigera kw1407	Scaffold	GCF_000143105.1	https://ftp.ncbi.nlm.nih.gov/genomes/all/GCA/000/143/105/GCA_000143105.2_Sanger-454-IlluminaPA_2.0
GCA_000143535.4	PRJNA15632	SAMN02953628		representative genome	332648	40559	Botrytis cinerea B05.10	Complete Genome	GCF_000143535.2	https://ftp.ncbi.nlm.nih.gov/genomes/all/GCA/000/143/535/GCA_000143535.4_ASM14353v4
GCA_000145635.1	PRJNA37931	SAMN02981249	ADBI00000000.1	representative genome	644352	36779	Gaeumannomyces tritici R3-111a-1	Scaffold	GCF_000145635.1	https://ftp.ncbi.nlm.nih.gov/genomes/all/GCA/000/145/635/GCA_000145635.1_Gae_graminis_V2
GCA_000145945.2	PRJNA38647	SAMN02471315		representative genome	573066	47877	Pseudomonas amygdali pv. tabaci str. ATCC 11528	Complete Genome	GCF_000145945.2	https://ftp.ncbi.nlm.nih.gov/genomes/all/GCA/000/145/945/GCA_000145945.2_ASM14594v2
GCA_000146915.2	PRJNA13754	SAMN02953619	AAGI00000000.1	representative genome	321614	13684	Parastagonospora nodorum SN15	Scaffold	GCF_000146915.1	https://ftp.ncbi.nlm.nih.gov/genomes/all/GCA/000/146/915/GCA_000146915.2_ASM14691v2
GCA_000146945.2	PRJNA15530	SAMN02953621	AAGT00000000.1	representative genome	665079	5180	Sclerotinia sclerotiorum 1980 UF-70	Scaffold	GCF_000146945.2	https://ftp.ncbi.nlm.nih.gov/genomes/all/GCA/000/146/945/GCA_000146945.2_ASM14694v2
GCA_000147055.1	PRJNA30	SAMN02603422		representative genome	198628	204038	Dickeya dadantii 3937	Complete Genome	GCF_000147055.1	https://ftp.ncbi.nlm.nih.gov/genomes/all/GCA/000/147/055/GCA_000147055.1_ASM14705v1
GCA_000147395.3	PRJNA13765	SAMN02981267	ADWL00000000.2	representative genome	4538	4538	Oryza glaberrima	Chromosome	na	https://ftp.ncbi.nlm.nih.gov/genomes/all/GCA/000/147/395/GCA_000147395.3_OglaRS2
GCA_000149035.1	PRJNA37879	SAMN02953757	ACOD00000000.1	representative genome	645133	31870	Colletotrichum graminicola M1.001	Scaffold	GCF_000149035.1	https://ftp.ncbi.nlm.nih.gov/genomes/all/GCA/000/149/035/GCA_000149035.1_C_graminicola_M1_001_V1
GCA_000149185.1	PRJNA45867	SAMN02953781	AEGA00000000.1	representative genome	39758	39758	Mayetiola destructor	Scaffold	na	https://ftp.ncbi.nlm.nih.gov/genomes/all/GCA/000/149/185/GCA_000149185.1_Mdes_1.0
GCA_000149285.1	PRJNA13139	SAMN02953597	AACV00000000.1	na	39947	4530	Oryza sativa Japonica Group	Chromosome	na	https://ftp.ncbi.nlm.nih.gov/genomes/all/GCA/000/149/285/GCA_000149285.1_OrySat_Sep2003
GCA_000149495.1	PRJNA13195	SAMN02953612	AAFS00000000.1	na	46245	7237	Drosophila pseudoobscura pseudoobscura	Scaffold	na	https://ftp.ncbi.nlm.nih.gov/genomes/all/GCA/000/149/495/GCA_000149495.1_ASM14949v1
GCA_000149555.1	PRJNA15553	SAMN02953630	AAIM00000000.2	representative genome	334819	117187	Fusarium verticillioides 7600	Chromosome	GCF_000149555.1	https://ftp.ncbi.nlm.nih.gov/genomes/all/GCA/000/149/555/GCA_000149555.1_ASM14955v1
GCA_000149735.1	PRJNA12571	SAMN02953655	AAQX00000000.1	na	164328	164328	Phytophthora ramorum	Scaffold	na	https://ftp.ncbi.nlm.nih.gov/genomes/all/GCA/000/149/735/GCA_000149735.1_ASM14973v1
GCA_000149755.2	PRJNA17989	SAMN02953656	AAQY00000000.2	representative genome	67593	67593	Phytophthora sojae	Scaffold	GCF_000149755.1	https://ftp.ncbi.nlm.nih.gov/genomes/all/GCA/000/149/755/GCA_000149755.2_P.sojae_V3.0
GCA_000149925.1	PRJNA18535	SAMN00013043	AAWC00000000.1	representative genome	418459	5297	Puccinia graminis f. sp. tritici CRL 75-36-700-3	Scaffold	GCF_000149925.1	https://ftp.ncbi.nlm.nih.gov/genomes/all/GCA/000/149/925/GCA_000149925.1_ASM14992v1
GCA_000149955.2	PRJNA18813	SAMN02953675	AAXH00000000.1	na	426428	5507	Fusarium oxysporum f. sp. lycopersici 4287	Chromosome	GCF_000149955.1	https://ftp.ncbi.nlm.nih.gov/genomes/all/GCA/000/149/955/GCA_000149955.2_ASM14995v2
GCA_000149985.1	PRJNA18815	SAMN02953676	AAXI00000000.1	representative genome	426418	45151	Pyrenophora tritici-repentis Pt-1C-BFP	Scaffold	GCF_000149985.1	https://ftp.ncbi.nlm.nih.gov/genomes/all/GCA/000/149/985/GCA_000149985.1_ASM14998v1
GCA_000150675.2	PRJNA28529	SAMN02953716	ABJE00000000.1	representative genome	498257	27337	Verticillium dahliae VdLs.17	Scaffold	GCF_000150675.1	https://ftp.ncbi.nlm.nih.gov/genomes/all/GCA/000/150/675/GCA_000150675.2_ASM15067v2
GCA_000150805.1	PRJNA28939	SAMN02953723	ABLA00000000.1	na	51029	51029	Heterodera glycines	Scaffold	na	https://ftp.ncbi.nlm.nih.gov/genomes/all/GCA/000/150/805/GCA_000150805.1_HG2
GCA_000150825.1	PRJNA29511	SAMN02953725	ABPE00000000.1	representative genome	526221	1051613	Verticillium alfalfae VaMs.102	Scaffold	GCF_000150825.1	https://ftp.ncbi.nlm.nih.gov/genomes/all/GCA/000/150/825/GCA_000150825.1_ASM15082v1
GCA_000151065.3	PRJNA28821	SAMEA3138301	CAUH00000000.1	na	546991	2867405	Blumeria hordei DH14	Scaffold	na	https://ftp.ncbi.nlm.nih.gov/genomes/all/GCA/000/151/065/GCA_000151065.3_ASM15106v3
GCA_000151355.1	PRJNA16586	SAMN02746079	ACJF00000000.1	representative genome	660122	2747968	Fusarium vanettenii 77-13-4	Scaffold	GCF_000151355.1	https://ftp.ncbi.nlm.nih.gov/genomes/all/GCA/000/151/355/GCA_000151355.1_v2.0
GCA_000151525.2	PRJNA36323	SAMN02981248	ADAS00000000.2	na	630390	208348	Puccinia triticina 1-1 BBBD Race 1	Scaffold	na	https://ftp.ncbi.nlm.nih.gov/genomes/all/GCA/000/151/525/GCA_000151525.2_P_triticina_1_1_V2
GCA_000151545.2	PRJNA36583	SAMN02981252	ADCG00000000.2	representative genome	695850	101203	Saprolegnia parasitica CBS 223.65	Scaffold	GCF_000151545.1	https://ftp.ncbi.nlm.nih.gov/genomes/all/GCA/000/151/545/GCA_000151545.2_ASM15154v2
GCA_000151575.2	PRJNA42133	SAMN02981256	ADFL00000000.2	na	696363	35717	Epichloe festucae E2368	Scaffold	na	https://ftp.ncbi.nlm.nih.gov/genomes/all/GCA/000/151/575/GCA_000151575.2_ASM15157v2
GCA_000151685.2	PRJNA16585	SAMN02953659	AASG00000000.2	na	3988	3988	Ricinus communis	Scaffold	GCF_000151685.1	https://ftp.ncbi.nlm.nih.gov/genomes/all/GCA/000/151/685/GCA_000151685.2_JCVI_RCG_1.1
GCA_000154965.1	PRJNA28555	SAMN02595223	ABJJ00000000.2	representative genome	463191	285530	Streptomyces sviceus ATCC 29083	Chromosome	GCF_000154965.1	https://ftp.ncbi.nlm.nih.gov/genomes/all/GCA/000/154/965/GCA_000154965.1_ASM15496v1
GCA_000156995.2	PRJNA31357	SAMN02471317		representative genome	563797	53409	Pseudomonas coronafaciens pv. oryzae str. 1_6	Complete Genome	GCF_000156995.2	https://ftp.ncbi.nlm.nih.gov/genomes/all/GCA/000/156/995/GCA_000156995.2_ASM15699v2
GCA_000158915.1	PRJNA33605	SAMN02595299	ACEX00000000.1	representative genome	457427	998084	Streptomyces himastatinicus ATCC 53653	Scaffold	GCF_000158915.1	https://ftp.ncbi.nlm.nih.gov/genomes/all/GCA/000/158/915/GCA_000158915.1_ASM15891v1
GCA_000158955.1	PRJNA33607	SAMN02595301	ACEZ00000000.1	representative genome	591159	1938	Streptomyces viridochromogenes DSM 40736	Scaffold	GCF_000158955.1	https://ftp.ncbi.nlm.nih.gov/genomes/all/GCA/000/158/955/GCA_000158955.1_ASM15895v1
GCA_000164945.1	PRJDA39809	SAMD00009497	BABO00000000.1	na	39947	4530	Oryza sativa Japonica Group	Chromosome	na	https://ftp.ncbi.nlm.nih.gov/genomes/all/GCA/000/164/945/GCA_000164945.1_OrySat_Aug2009
GCA_000166005.1	PRJNA50389	SAMN00016826	AEEY00000000.1	na	861557	53485	Pyrenophora teres f. teres 0-1	Scaffold	GCF_000166005.1	https://ftp.ncbi.nlm.nih.gov/genomes/all/GCA/000/166/005/GCA_000166005.1_PyrTer_1.0
GCA_000167675.2	PRJNA15571	SAMN02746107	AAIL00000000.2	representative genome	431241	51453	Trichoderma reesei QM6a	Scaffold	GCF_000167675.1	https://ftp.ncbi.nlm.nih.gov/genomes/all/GCA/000/167/675/GCA_000167675.2_v2.0
GCA_000170995.2	PRJNA19983	SAMN02744059	ABDF00000000.2	representative genome	413071	29875	Trichoderma virens Gv29-8	Scaffold	GCF_000170995.1	https://ftp.ncbi.nlm.nih.gov/genomes/all/GCA/000/170/995/GCA_000170995.2_TRIVI_v2.0
GCA_000171015.2	PRJNA19867	SAMN02744066	ABDG00000000.2	representative genome	452589	63577	Trichoderma atroviride IMI 206040	Contig	GCF_000171015.1	https://ftp.ncbi.nlm.nih.gov/genomes/all/GCA/000/171/015/GCA_000171015.2_TRIAT_v2.0
GCA_000172435.1	PRJNA29083	SAMN02743742	ABLG00000000.1	representative genome	6305	6305	Meloidogyne hapla	Contig	na	https://ftp.ncbi.nlm.nih.gov/genomes/all/GCA/000/172/435/GCA_000172435.1_Freeze_1
GCA_000173235.2	PRJNA30969	SAMN02953736	ABWE00000000.2	representative genome	559515	272952	Hyaloperonospora arabidopsidis Emoy2	Scaffold	na	https://ftp.ncbi.nlm.nih.gov/genomes/all/GCA/000/173/235/GCA_000173235.2_HyaAraEmoy2_2.0
GCA_000174375.1	PRJNA34523	SAMN02953751	ACIW00000000.1	na	622360	29001	Alternaria brassicicola ATCC 96836	Contig	na	https://ftp.ncbi.nlm.nih.gov/genomes/all/GCA/000/174/375/GCA_000174375.1_ASM17437v1
GCA_000176855.2	PRJNA37867	SAMN00006197		representative genome	643561	80867	Acidovorax avenae subsp. avenae ATCC 19860	Complete Genome	GCF_000176855.2	https://ftp.ncbi.nlm.nih.gov/genomes/all/GCA/000/176/855/GCA_000176855.2_ASM17685v2
GCA_000179015.2	PRJNA41663	SAMN00015356		na	596153	179636	Alicycliphilus denitrificans BC	Complete Genome	GCF_000179015.2	https://ftp.ncbi.nlm.nih.gov/genomes/all/GCA/000/179/015/GCA_000179015.2_ASM17901v2
GCA_000180415.1	PRJEA28837	SAMEA2272339	CABB00000000.1	na	6306	6306	Meloidogyne incognita	Contig	na	https://ftp.ncbi.nlm.nih.gov/genomes/all/GCA/000/180/415/GCA_000180415.1_ASM18041v1
GCA_000180655.1	PRJNA38543	SAMN00008865	ACQK00000000.1	representative genome	277990	277990	Amaranthus tuberculatus	Contig	na	https://ftp.ncbi.nlm.nih.gov/genomes/all/GCA/000/180/655/GCA_000180655.1_ASM18065v1
GCA_000180855.1	PRJNA17563	SAMN02953664	AAST00000000.1	na	7240	7240	Drosophila simulans	Contig	na	https://ftp.ncbi.nlm.nih.gov/genomes/all/GCA/000/180/855/GCA_000180855.1_ASM18085v1
GCA_000180875.1	PRJNA17559	SAMN02953663	AASS00000000.1	na	7240	7240	Drosophila simulans	Contig	na	https://ftp.ncbi.nlm.nih.gov/genomes/all/GCA/000/180/875/GCA_000180875.1_ASM18087v1
GCA_000180915.1	PRJNA17557	SAMN02953662	AASR00000000.1	na	7240	7240	Drosophila simulans	Contig	na	https://ftp.ncbi.nlm.nih.gov/genomes/all/GCA/000/180/915/GCA_000180915.1_ASM18091v1
GCA_000180935.1	PRJNA17565	SAMN02953665	AASU00000000.1	na	7240	7240	Drosophila simulans	Scaffold	na	https://ftp.ncbi.nlm.nih.gov/genomes/all/GCA/000/180/935/GCA_000180935.1_ASM18093v1
GCA_000180955.1	PRJNA17569	SAMN02953667	AASW00000000.1	na	7240	7240	Drosophila simulans	Scaffold	na	https://ftp.ncbi.nlm.nih.gov/genomes/all/GCA/000/180/955/GCA_000180955.1_ASM18095v1
GCA_000180975.1	PRJNA17567	SAMN02953666	AASV00000000.1	na	7240	7240	Drosophila simulans	Contig	na	https://ftp.ncbi.nlm.nih.gov/genomes/all/GCA/000/180/975/GCA_000180975.1_ASM18097v1
GCA_000182155.4	PRJNA30379	SAMN02953732	ABRL00000000.3	representative genome	65489	65489	Oryza barthii	Chromosome	na	https://ftp.ncbi.nlm.nih.gov/genomes/all/GCA/000/182/155/GCA_000182155.4_ObarRS3
GCA_000183665.1	PRJNA39273	SAMN02604277		representative genome	658172	556287	Candidatus Liberibacter solanacearum CLso-ZC1	Complete Genome	GCF_000183665.1	https://ftp.ncbi.nlm.nih.gov/genomes/all/GCA/000/183/665/GCA_000183665.1_ASM18366v1
GCA_000187405.1	PRJNA38715	SAMN02981259	ADNI00000000.1	representative genome	655827	92637	Metarhizium acridum CQMa 102	Scaffold	GCF_000187405.1	https://ftp.ncbi.nlm.nih.gov/genomes/all/GCA/000/187/405/GCA_000187405.1_MetAcr_May2010
GCA_000187425.2	PRJNA38717	SAMN02981260	ADNJ00000000.2	representative genome	655844	568076	Metarhizium robertsii ARSEF 23	Scaffold	GCF_000187425.2	https://ftp.ncbi.nlm.nih.gov/genomes/all/GCA/000/187/425/GCA_000187425.2_MAA_2.0
GCA_000193225.2	PRJNA63657	SAMN02393706	AFAL00000000.1	representative genome	565443	1110389	Verminephrobacter aporrectodeae subsp. tuberculatae At4	Contig	GCF_000193225.1	https://ftp.ncbi.nlm.nih.gov/genomes/all/GCA/000/193/225/GCA_000193225.2_ASM19322v1
GCA_000193285.1	PRJNA37933	SAMN02981251	ADBL00000000.1	representative genome	644358	148304	Magnaporthiopsis poae ATCC 64411	Scaffold	na	https://ftp.ncbi.nlm.nih.gov/genomes/all/GCA/000/193/285/GCA_000193285.1_Mag_poae_ATCC_64411_V1
GCA_000196615.1	PRJEA34781	SAMEA2272131		representative genome	634500	182337	Erwinia billingiae Eb661	Complete Genome	GCF_000196615.1	https://ftp.ncbi.nlm.nih.gov/genomes/all/GCA/000/196/615/GCA_000196615.1_ASM19661v1
GCA_000198775.1	PRJEA51915	SAMEA2272497		representative genome	882378	412963	Mycetohabitans rhizoxinica HKI 454	Complete Genome	GCF_000198775.1	https://ftp.ncbi.nlm.nih.gov/genomes/all/GCA/000/198/775/GCA_000198775.1_ASM19877v1
GCA_000204055.1	PRJNA46711	SAMN02744053	AECX00000000.1	representative genome	747676	203908	Melampsora larici-populina 98AG31	Scaffold	GCF_000204055.1	https://ftp.ncbi.nlm.nih.gov/genomes/all/GCA/000/204/055/GCA_000204055.1_v1.0
GCA_000204195.2	PRJNA64465	SAMN02469888	AFBG00000000.1	representative genome	999386	758826	Acidovorax radicis N35	Contig	GCF_000204195.1	https://ftp.ncbi.nlm.nih.gov/genomes/all/GCA/000/204/195/GCA_000204195.2_ASM20419v1
GCA_000208675.2	PRJDA52543	SAMD00004075	BABX00000000.2	na	180498	180498	Jatropha curcas	Scaffold	na	https://ftp.ncbi.nlm.nih.gov/genomes/all/GCA/000/208/675/GCA_000208675.2_JAT_r4.5
GCA_000208805.1	PRJEA50315	SAMEA2272766	CACM00000000.1	representative genome	36044	36044	Erysiphe pisi	Contig	na	https://ftp.ncbi.nlm.nih.gov/genomes/all/GCA/000/208/805/GCA_000208805.1_ASM20880v1
GCA_000211835.2	PRJNA52551	SAMN02469410	AEGR00000000.1	representative genome	887062	80880	Hylemonella gracilis ATCC 19624	Contig	GCF_000211835.1	https://ftp.ncbi.nlm.nih.gov/genomes/all/GCA/000/211/835/GCA_000211835.2_ASM21183v1
GCA_000214055.1	PRJEA50315	SAMEA2272248	CACN00000000.1	na	36044	36044	Erysiphe pisi	Contig	na	https://ftp.ncbi.nlm.nih.gov/genomes/all/GCA/000/214/055/GCA_000214055.1_ASM21405v1
GCA_000215705.1	PRJNA16294	SAMN02603053		representative genome	365046	94132	Ramlibacter tataouinensis TTB310	Complete Genome	GCF_000215705.1	https://ftp.ncbi.nlm.nih.gov/genomes/all/GCA/000/215/705/GCA_000215705.1_ASM21570v1
GCA_000219625.1	PRJNA19047	SAMN02746078	ACPE00000000.1	representative genome	336722	1047171	Zymoseptoria tritici IPO323	Chromosome	GCF_000219625.1	https://ftp.ncbi.nlm.nih.gov/genomes/all/GCA/000/219/625/GCA_000219625.1_MYCGR_v2.0
GCA_000220195.1	PRJNA52061	SAMN00110598	AEGN00000000.1	na	218668	218668	Ophiognomonia clavigignenti-juglandacearum	Contig	na	https://ftp.ncbi.nlm.nih.gov/genomes/all/GCA/000/220/195/GCA_000220195.1_ASM22019v1
GCA_000220665.2	PRJNA62317	SAMN00715126	AFFG00000000.2	na	30025	30025	Drosophila ficusphila	Scaffold	GCF_000220665.1	https://ftp.ncbi.nlm.nih.gov/genomes/all/GCA/000/220/665/GCA_000220665.2_Dfic_2.0
GCA_000220705.2	PRJNA67543	SAMN02469701		representative genome	1038929	1038928	Streptomyces xinghaiensis S187	Complete Genome	GCF_000220705.2	https://ftp.ncbi.nlm.nih.gov/genomes/all/GCA/000/220/705/GCA_000220705.2_ASM22070v2
GCA_000222805.1	PRJNA68027	SAMN02981338	AFQF00000000.1	na	660025	5507	Fusarium oxysporum f. sp. conglutinans Fo5176	Contig	na	https://ftp.ncbi.nlm.nih.gov/genomes/all/GCA/000/222/805/GCA_000222805.1_FOB1
GCA_000222875.2	PRJNA67303	SAMN02981343	AFRD00000000.1	representative genome	1037531	1037530	Periglandula ipomoeae IasaF13	Contig	na	https://ftp.ncbi.nlm.nih.gov/genomes/all/GCA/000/222/875/GCA_000222875.2_PerIpo_1.0
GCA_000222895.2	PRJNA67299	SAMN02981344	AFRE00000000.1	na	1037527	447254	Epichloe gansuensis E7080	Contig	na	https://ftp.ncbi.nlm.nih.gov/genomes/all/GCA/000/222/895/GCA_000222895.2_NeGans_1.0
GCA_000222915.1	PRJNA67245	SAMN02981341	AFRB00000000.1	na	1036762	79589	Epichloe brachyelytri E4804	Contig	na	https://ftp.ncbi.nlm.nih.gov/genomes/all/GCA/000/222/915/GCA_000222915.1_EpiBra_1.0
GCA_000222935.2	PRJNA67241	SAMN02981340	AFQZ00000000.1	representative genome	1036760	42363	Aciculosporium take MAFF-241224	Contig	na	https://ftp.ncbi.nlm.nih.gov/genomes/all/GCA/000/222/935/GCA_000222935.2_AciTa_1.0
GCA_000222955.2	PRJNA68441	SAMN02981349	AFSE00000000.1	na	1051583	5113	Epichloe typhina E5819	Contig	na	https://ftp.ncbi.nlm.nih.gov/genomes/all/GCA/000/222/955/GCA_000222955.2_AciTa_1.0
GCA_000223055.1	PRJNA67243	SAMN02981339	AFRA00000000.1	representative genome	1036761	40602	Claviceps fusiformis PRL 1980	Contig	na	https://ftp.ncbi.nlm.nih.gov/genomes/all/GCA/000/223/055/GCA_000223055.1_ClFusi_1.0
GCA_000223075.2	PRJNA67301	SAMN02981345	AFRF00000000.1	na	1037526	42805	Epichloe amarillans E57	Contig	na	https://ftp.ncbi.nlm.nih.gov/genomes/all/GCA/000/223/075/GCA_000223075.2_EpiAma_1.0
GCA_000223175.2	PRJNA51623	SAMN02981342	AFRC00000000.1	na	877506	40601	Claviceps paspali RRC 1481	Contig	na	https://ftp.ncbi.nlm.nih.gov/genomes/all/GCA/000/223/175/GCA_000223175.2_ClPasp_1.0
GCA_000223505.1	PRJNA51241	SAMN00025370	AEEW00000000.1	na	875184	27350	Puccinia striiformis f. sp. tritici PST-130	Contig	na	https://ftp.ncbi.nlm.nih.gov/genomes/all/GCA/000/223/505/GCA_000223505.1_PST-130_1.0
GCA_000223625.2	PRJNA63029	SAMN02981317	AEYQ00000000.1	na	985138	1047171	Zymoseptoria tritici STIR04 A48b	Contig	na	https://ftp.ncbi.nlm.nih.gov/genomes/all/GCA/000/223/625/GCA_000223625.2_ASM22362v2
GCA_000223645.2	PRJNA62705	SAMN02981321	AFIP00000000.1	na	983958	1047171	Zymoseptoria tritici STIR04_A26b	Contig	na	https://ftp.ncbi.nlm.nih.gov/genomes/all/GCA/000/223/645/GCA_000223645.2_ASM22364v2
GCA_000223665.2	PRJNA63031	SAMN02981322	AFIQ00000000.1	na	985140	1173715	Zymoseptoria pseudotritici STIR04_2.2.1	Contig	na	https://ftp.ncbi.nlm.nih.gov/genomes/all/GCA/000/223/665/GCA_000223665.2_ASM22366v2
GCA_000223685.2	PRJNA63035	SAMN02981323	AFIR00000000.1	representative genome	985143	1173715	Zymoseptoria pseudotritici STIR04_4.3.1	Contig	na	https://ftp.ncbi.nlm.nih.gov/genomes/all/GCA/000/223/685/GCA_000223685.2_ASM22368v2
GCA_000223705.2	PRJNA63037	SAMN02981324	AFIS00000000.1	na	985141	1173715	Zymoseptoria pseudotritici STIR04_5.3	Contig	na	https://ftp.ncbi.nlm.nih.gov/genomes/all/GCA/000/223/705/GCA_000223705.2_ASM22370v2
GCA_000223725.2	PRJNA63039	SAMN02981325	AFIT00000000.1	na	985142	1173715	Zymoseptoria pseudotritici STIR04_5.9.1	Contig	na	https://ftp.ncbi.nlm.nih.gov/genomes/all/GCA/000/223/725/GCA_000223725.2_ASM22372v2
GCA_000223745.2	PRJNA63041	SAMN02981326	AFIU00000000.1	na	985147	1173716	Zymoseptoria ardabiliae STIR04_1.1.1	Contig	na	https://ftp.ncbi.nlm.nih.gov/genomes/all/GCA/000/223/745/GCA_000223745.2_ASM22374v2
GCA_000223765.2	PRJNA63043	SAMN02981328	AFIV00000000.1	representative genome	985145	1173716	Zymoseptoria ardabiliae STIR04_1.1.2	Contig	na	https://ftp.ncbi.nlm.nih.gov/genomes/all/GCA/000/223/765/GCA_000223765.2_ASM22376v2
GCA_000223785.2	PRJNA63045	SAMN02981327	AFIW00000000.1	na	985144	1173716	Zymoseptoria ardabiliae STIR04_3.13.1	Contig	na	https://ftp.ncbi.nlm.nih.gov/genomes/all/GCA/000/223/785/GCA_000223785.2_ASM22378v2
GCA_000223805.2	PRJNA63047	SAMN02981329	AFIX00000000.1	na	985146	1173716	Zymoseptoria ardabiliae STIR04_3.3.2	Contig	na	https://ftp.ncbi.nlm.nih.gov/genomes/all/GCA/000/223/805/GCA_000223805.2_ASM22380v2
GCA_000223825.2	PRJNA63049	SAMN02981330	AFIY00000000.1	representative genome	985148	1047170	Zymoseptoria passerinii SP63	Contig	na	https://ftp.ncbi.nlm.nih.gov/genomes/all/GCA/000/223/825/GCA_000223825.2_ASM22382v2
GCA_000224195.2	PRJNA62315	SAMN00715014	AFFF00000000.2	na	30023	30023	Drosophila elegans	Scaffold	GCF_000224195.1	https://ftp.ncbi.nlm.nih.gov/genomes/all/GCA/000/224/195/GCA_000224195.2_Dele_2.0
GCA_000224215.2	PRJNA62319	SAMN00715127	AFFH00000000.2	na	30033	30033	Drosophila kikkawai	Scaffold	GCF_000224215.1	https://ftp.ncbi.nlm.nih.gov/genomes/all/GCA/000/224/215/GCA_000224215.2_Dkik_2.0
GCA_000224235.2	PRJNA62321	SAMN00715130	AFFI00000000.2	na	29030	29030	Drosophila takahashii	Scaffold	GCF_000224235.1	https://ftp.ncbi.nlm.nih.gov/genomes/all/GCA/000/224/235/GCA_000224235.2_Dtak_2.0
GCA_000225285.2	PRJNA67247	SAMN02981346	AFRG00000000.1	na	1035635	79591	Epichloe glyceriae E277	Contig	na	https://ftp.ncbi.nlm.nih.gov/genomes/all/GCA/000/225/285/GCA_000225285.2_EpiGly_1.0
GCA_000225525.2	PRJNA71331	SAMN02471576	AGBF00000000.1	representative genome	700597	1073330	Streptomyces zinciresistens K42	Contig	GCF_000225525.1	https://ftp.ncbi.nlm.nih.gov/genomes/all/GCA/000/225/525/GCA_000225525.2_ASM22552v1
GCA_000226195.2	PRJNA51625	SAMN02981348	AFRX00000000.2	na	877507	35717	Epichloe festucae Fl1	Scaffold	na	https://ftp.ncbi.nlm.nih.gov/genomes/all/GCA/000/226/195/GCA_000226195.2_EfestFl1_2.0
GCA_000226675.2	PRJNA46489	SAMN02981320	AFIO00000000.1	na	744267	1173715	Zymoseptoria pseudotritici STIR04_3.11.1	Contig	na	https://ftp.ncbi.nlm.nih.gov/genomes/all/GCA/000/226/675/GCA_000226675.2_ASM22667v2
GCA_000227075.1	PRJNA64593			na	999810	40559	Botrytis cinerea T4	Contig	na	https://ftp.ncbi.nlm.nih.gov/genomes/all/GCA/000/227/075/GCA_000227075.1_BotFuc_Mar2011
GCA_000227585.1	PRJEA69997	SAMEA2272654	CAFB00000000.1	representative genome	1070319	132144	Candidatus Glomeribacter gigasporarum BEG34	Scaffold	GCF_000227585.1	https://ftp.ncbi.nlm.nih.gov/genomes/all/GCA/000/227/585/GCA_000227585.1_ASM22758v1
GCA_000230245.1	PRJNA64587	SAMEA3138400		na	999809	72558	Sporisorium reilianum SRZ2	Chromosome	na	https://ftp.ncbi.nlm.nih.gov/genomes/all/GCA/000/230/245/GCA_000230245.1_ASM23024v1
GCA_000230375.1	PRJNA63129			representative genome	985895	5022	Leptosphaeria maculans JN3	Contig	GCF_000230375.1	https://ftp.ncbi.nlm.nih.gov/genomes/all/GCA/000/230/375/GCA_000230375.1_ASM23037v1
GCA_000231095.3	PRJNA70533	SAMN02981362	AGAT00000000.2	representative genome	4533	4533	Oryza brachyantha	Chromosome	GCF_000231095.2	https://ftp.ncbi.nlm.nih.gov/genomes/all/GCA/000/231/095/GCA_000231095.3_ObraRS2
GCA_000231135.1	PRJEA64437	SAMEA2272519	CADV00000000.1	na	6326	6326	Bursaphelenchus xylophilus	Contig	na	https://ftp.ncbi.nlm.nih.gov/genomes/all/GCA/000/231/135/GCA_000231135.1_ASM23113v1
GCA_000233415.2	PRJNA62307	SAMN00714466	AFFD00000000.2	na	125945	125945	Drosophila biarmipes	Scaffold	GCF_000233415.1	https://ftp.ncbi.nlm.nih.gov/genomes/all/GCA/000/233/415/GCA_000233415.2_Dbia_2.0
GCA_000233595.1	PRJNA74285	SAMN02603299		representative genome	1095774	553	Pantoea ananatis PA13	Complete Genome	GCF_000233595.1	https://ftp.ncbi.nlm.nih.gov/genomes/all/GCA/000/233/595/GCA_000233595.1_ASM23359v1
GCA_000233915.4	PRJNA67981	SAMN02603133		representative genome	1045855	415229	Pseudoxanthomonas spadix BD-a59	Complete Genome	GCF_000233915.3	https://ftp.ncbi.nlm.nih.gov/genomes/all/GCA/000/233/915/GCA_000233915.4_ASM23391v4
GCA_000236285.2	PRJNA62313	SAMN00714473	AFFE00000000.2	na	42026	42026	Drosophila bipectinata	Scaffold	GCF_000236285.1	https://ftp.ncbi.nlm.nih.gov/genomes/all/GCA/000/236/285/GCA_000236285.2_Dbip_2.0
GCA_000236305.2	PRJNA67665	SAMN00715129	AFPP00000000.2	na	1041015	1041015	Drosophila rhopaloa	Scaffold	GCF_000236305.1	https://ftp.ncbi.nlm.nih.gov/genomes/all/GCA/000/236/305/GCA_000236305.2_Drho_2.0
GCA_000236325.2	PRJNA67709	SAMN00715289	AFPQ00000000.2	na	29029	29029	Drosophila eugracilis	Scaffold	GCF_000236325.1	https://ftp.ncbi.nlm.nih.gov/genomes/all/GCA/000/236/325/GCA_000236325.2_Deug_2.0
GCA_000237305.1	PRJNA65103	SAMEA3138404		representative genome	1003195	29303	Streptomyces cattleya NRRL 8057 = DSM 46488	Complete Genome	GCF_000237305.1	https://ftp.ncbi.nlm.nih.gov/genomes/all/GCA/000/237/305/GCA_000237305.1_ASM23730v1
GCA_000239435.1	PRJEA71041	SAMEA2272276	CAEY00000000.1	representative genome	32264	32264	Tetranychus urticae	Scaffold	GCF_000239435.1	https://ftp.ncbi.nlm.nih.gov/genomes/all/GCA/000/239/435/GCA_000239435.1_ASM23943v1
GCA_000240135.3	PRJNA13839	SAMN02953593	AACM00000000.2	representative genome	229533	5518	Fusarium graminearum PH-1	Chromosome	GCF_000240135.3	https://ftp.ncbi.nlm.nih.gov/genomes/all/GCA/000/240/135/GCA_000240135.3_ASM24013v3
GCA_000247565.1	PRJNA82191	SAMN02604338		representative genome	1142511	51229	Wigglesworthia glossinidia endosymbiont of Glossina morsitans morsitans (Yale colony)	Complete Genome	GCF_000247565.1	https://ftp.ncbi.nlm.nih.gov/genomes/all/GCA/000/247/565/GCA_000247565.1_ASM24756v1
GCA_000247585.2	PRJNA73155	SAMN02981373	AGFV00000000.2	representative genome	761204	4792	Phytophthora parasitica INRA-310	Scaffold	GCF_000247585.1	https://ftp.ncbi.nlm.nih.gov/genomes/all/GCA/000/247/585/GCA_000247585.2_PP_INRA-310_V2
GCA_000252605.1	PRJNA80635	SAMN00791897	AHJF00000000.1	representative genome	143453	143453	Pseudoperonospora cubensis	Contig	na	https://ftp.ncbi.nlm.nih.gov/genomes/all/GCA/000/252/605/GCA_000252605.1_ASM25260v1
GCA_000256225.1	PRJNA78243	SAMN02981405	AIIC00000000.1	na	1122867	156630	Alternaria arborescens EGS 39-128	Contig	na	https://ftp.ncbi.nlm.nih.gov/genomes/all/GCA/000/256/225/GCA_000256225.1_A_arborescens_1.0
GCA_000258575.2	PRJNA156719	SAMN02470951	AJLO00000000.2	representative genome	1167641	86188	Stenotrophomonas geniculata N1	Contig	GCF_000258575.2	https://ftp.ncbi.nlm.nih.gov/genomes/all/GCA/000/258/575/GCA_000258575.2_ASM25857v2
GCA_000259045.1	PRJNA12464	SAMN02953618	AAGH00000000.1	na	7240	7240	Drosophila simulans	Chromosome	na	https://ftp.ncbi.nlm.nih.gov/genomes/all/GCA/000/259/045/GCA_000259045.1_ASM25904v1
GCA_000259055.1	PRJNA18237	SAMN02953618	AAGH00000000.1	na	7240	7240	Drosophila simulans	Chromosome	GCF_000259055.1	https://ftp.ncbi.nlm.nih.gov/genomes/all/GCA/000/259/055/GCA_000259055.1_dsim_caf1
GCA_000259975.2	PRJNA72769	SAMN02981365	AGBH00000000.1	na	1080343	5507	Fusarium oxysporum f. sp. lycopersici MN25	Scaffold	na	https://ftp.ncbi.nlm.nih.gov/genomes/all/GCA/000/259/975/GCA_000259975.2_FO_MN25_V1
GCA_000260075.2	PRJNA72771	SAMN02981366	AGBI00000000.1	na	1080344	5507	Fusarium oxysporum f. sp. pisi HDV247	Scaffold	na	https://ftp.ncbi.nlm.nih.gov/genomes/all/GCA/000/260/075/GCA_000260075.2_FO_HDV247_V1
GCA_000260155.3	PRJNA73535	SAMN02981376	AGNB00000000.1	na	1089448	5507	Fusarium oxysporum f. sp. radicis-lycopersici 26381	Scaffold	na	https://ftp.ncbi.nlm.nih.gov/genomes/all/GCA/000/260/155/GCA_000260155.3_FO_CL57_V1
GCA_000260175.2	PRJNA73537	SAMN02981377	AGNC00000000.1	na	1089449	5507	Fusarium oxysporum f. sp. vasinfectum 25433	Scaffold	na	https://ftp.ncbi.nlm.nih.gov/genomes/all/GCA/000/260/175/GCA_000260175.2_FO_Cotton_V1
GCA_000260195.2	PRJNA73539	SAMN02981379	AGND00000000.1	representative genome	1089451	2502994	Fusarium odoratissimum NRRL 54006	Scaffold	GCF_000260195.1	https://ftp.ncbi.nlm.nih.gov/genomes/all/GCA/000/260/195/GCA_000260195.2_FO_II5_V1
GCA_000260215.2	PRJNA73543	SAMN02981380	AGNF00000000.1	na	1089457	5507	Fusarium oxysporum f. sp. conglutinans race 2 54008	Scaffold	na	https://ftp.ncbi.nlm.nih.gov/genomes/all/GCA/000/260/215/GCA_000260215.2_FO_PHW808_V1
GCA_000260235.2	PRJNA73545	SAMN02981381	AGNG00000000.1	na	1089458	5507	Fusarium oxysporum f. sp. raphani 54005	Scaffold	na	https://ftp.ncbi.nlm.nih.gov/genomes/all/GCA/000/260/235/GCA_000260235.2_FO_PHW815_V1
GCA_000260495.2	PRJNA73541	SAMN02981378	AGNE00000000.1	na	1089452	5507	Fusarium oxysporum f. sp. melonis 26406	Scaffold	na	https://ftp.ncbi.nlm.nih.gov/genomes/all/GCA/000/260/495/GCA_000260495.2_FO_melonis_V1
GCA_000261425.2	PRJNA85131	SAMN02717006	AIIA00000000.2	na	1151026	92950	Cladosporium sphaerospermum UM 843	Scaffold	na	https://ftp.ncbi.nlm.nih.gov/genomes/all/GCA/000/261/425/GCA_000261425.2_UM843Vel2.0
GCA_000262345.1	PRJNA91113	SAMN02469700	AJTQ00000000.1	representative genome	1565415	1565415	Streptomyces xiaopingdaonensis	Contig	GCF_000262345.1	https://ftp.ncbi.nlm.nih.gov/genomes/all/GCA/000/262/345/GCA_000262345.1_Streptomyces_sulphureus_L180_version_1.0
GCA_000263155.2	PRJNA32913	SAMN02981383	AGNK00000000.2	representative genome	4555	4555	Setaria italica	Chromosome	GCF_000263155.2	https://ftp.ncbi.nlm.nih.gov/genomes/all/GCA/000/263/155/GCA_000263155.2_Setaria_italica_v2.0
GCA_000263675.2	PRJNA67539	SAMN02436383	AHPN00000000.1	representative genome	1615674	1615674	Pseudomonas lactis	Chromosome	GCF_000263675.1	https://ftp.ncbi.nlm.nih.gov/genomes/all/GCA/000/263/675/GCA_000263675.2_ASM26367v2
GCA_000269505.2	PRJNA77213	SAMN02953815	AJMI00000000.2	na	7229	7229	Drosophila miranda	Chromosome	GCF_000269505.1	https://ftp.ncbi.nlm.nih.gov/genomes/all/GCA/000/269/505/GCA_000269505.2_DroMir_2.2
GCA_000269985.1	PRJDA19951	SAMD00060928		representative genome	452652	2066	Kitasatospora setae KM-6054	Complete Genome	GCF_000269985.1	https://ftp.ncbi.nlm.nih.gov/genomes/all/GCA/000/269/985/GCA_000269985.1_ASM26998v1
GCA_000271705.2	PRJNA67069	SAMN02981332	AFMM00000000.1	na	660027	5507	Fusarium oxysporum Fo47	Scaffold	na	https://ftp.ncbi.nlm.nih.gov/genomes/all/GCA/000/271/705/GCA_000271705.2_FO_Fo47_V1
GCA_000271745.2	PRJNA67067	SAMN02981331	AFML00000000.1	representative genome	660029	5507	Fusarium oxysporum NRRL 32931	Scaffold	GCF_000271745.1	https://ftp.ncbi.nlm.nih.gov/genomes/all/GCA/000/271/745/GCA_000271745.2_FO_FOSC_3_a_V1
GCA_000277895.2	PRJNA73877	SAMN00991242		representative genome	1094184	56459	Xanthomonas campestris pv. musacearum NCPPB 4379	Complete Genome	GCF_000277895.2	https://ftp.ncbi.nlm.nih.gov/genomes/all/GCA/000/277/895/GCA_000277895.2_ASM27789v2
GCA_000280865.2	PRJNA88535	SAMN02472162		representative genome	1160718	114687	Streptomyces auratus AGR0001	Complete Genome	GCF_000280865.2	https://ftp.ncbi.nlm.nih.gov/genomes/all/GCA/000/280/865/GCA_000280865.2_ASM28086v2
GCA_000281045.1	PRJNA86859	SAMN02981407	AIJL00000000.1	representative genome	1156394	112098	Saprolegnia diclina VS20	Scaffold	GCF_000281045.1	https://ftp.ncbi.nlm.nih.gov/genomes/all/GCA/000/281/045/GCA_000281045.1_Sap_diclina_VS20_V1
GCA_000286035.1	PRJEA79049	SAMEA2272010	CAGI00000000.1	na	120017	120017	Ustilago hordei	Scaffold	na	https://ftp.ncbi.nlm.nih.gov/genomes/all/GCA/000/286/035/GCA_000286035.1_ASM28603v1
GCA_000291705.1	PRJNA81737	SAMN02981402	AIDU00000000.1	representative genome	1136490	215467	Sphaerulina populicola P02.02b	Scaffold	na	https://ftp.ncbi.nlm.nih.gov/genomes/all/GCA/000/291/705/GCA_000291705.1_sPop_v1
GCA_000292645.1	PRJNA162725	SAMN02981443	ALOC00000000.1	na	999810	40559	Botrytis cinerea T4	Scaffold	na	https://ftp.ncbi.nlm.nih.gov/genomes/all/GCA/000/292/645/GCA_000292645.1_ASM29264v1
GCA_000294735.1	PRJNA171022	SAMN02981451	AMCU00000000.1	na	1213350	5580	Aureobasidium pullulans AY4	Contig	na	https://ftp.ncbi.nlm.nih.gov/genomes/all/GCA/000/294/735/GCA_000294735.1_ASM29473v1
GCA_000297075.2	PRJEB27	SAMEA4532340		representative genome	1182590	301	Pseudomonas pseudoalcaligenes CECT 5344	Complete Genome	GCF_000297075.2	https://ftp.ncbi.nlm.nih.gov/genomes/all/GCA/000/297/075/GCA_000297075.2_Ppseudo_final
GCA_000298335.1	PRJNA39511	SAMN00003213	ACVV00000000.1	na	7291	7291	Drosophila albomicans	Scaffold	na	https://ftp.ncbi.nlm.nih.gov/genomes/all/GCA/000/298/335/GCA_000298335.1_DroAlb_1.0
GCA_000300095.1	PRJNA174166	SAMN02603523		representative genome	1229205	252970	Paraburkholderia phenoliruptrix BR3459a	Complete Genome	GCF_000300095.1	https://ftp.ncbi.nlm.nih.gov/genomes/all/GCA/000/300/095/GCA_000300095.1_ASM30009v1
GCA_000300855.1	PRJNA86075	SAMN01084074	ALJF00000000.1	representative genome	1156935	147266	Agrobacterium albertimagni AOL15	Contig	GCF_000300855.1	https://ftp.ncbi.nlm.nih.gov/genomes/all/GCA/000/300/855/GCA_000300855.1_ASM30085v1
GCA_000301015.1	PRJNA86753	SAMN02981463	AMRR00000000.1	na	1156157	5499	Fulvia fulva CBS 131901	Scaffold	na	https://ftp.ncbi.nlm.nih.gov/genomes/all/GCA/000/301/015/GCA_000301015.1_CfCabog12
GCA_000302655.1	PRJNA78845	SAMN02981393	AHHD00000000.1	na	1126212	35725	Macrophomina phaseolina MS6	Contig	na	https://ftp.ncbi.nlm.nih.gov/genomes/all/GCA/000/302/655/GCA_000302655.1_MphMS6_1.0
GCA_000303195.2	PRJNA66583	SAMN02981337	AFNW00000000.1	representative genome	1028729	101028	Fusarium pseudograminearum CS3096	Chromosome	GCF_000303195.2	https://ftp.ncbi.nlm.nih.gov/genomes/all/GCA/000/303/195/GCA_000303195.2_FP7
GCA_000308955.1	PRJNA174036	SAMN02981456	AMDI00000000.1	na	1227655	5113	Epichloe typhina E8	Contig	na	https://ftp.ncbi.nlm.nih.gov/genomes/all/GCA/000/308/955/GCA_000308955.1_ETyphina_1.0
GCA_000309355.1	PRJNA174039	SAMN02981458	AMDK00000000.1	representative genome	1227659	2591900	Epichloe gansuensis var. inebrians E818	Contig	na	https://ftp.ncbi.nlm.nih.gov/genomes/all/GCA/000/309/355/GCA_000309355.1_NGansIn1.0
GCA_000312665.1	PRJEB128	SAMEA2272470	CANI00000000.1	representative genome	1211777	1079800	Rhizobium mesoamericanum STM3625	Scaffold	GCF_000312665.1	https://ftp.ncbi.nlm.nih.gov/genomes/all/GCA/000/312/665/GCA_000312665.1_ASM31266v1
GCA_000313105.1	PRJEB47	SAMEA2272712	CAJG00000000.1	na	65357	65357	Albugo candida	Contig	na	https://ftp.ncbi.nlm.nih.gov/genomes/all/GCA/000/313/105/GCA_000313105.1_ASM31310v1
GCA_000313795.2	PRJNA47061	SAMEA3138427	CACQ00000000.2	na	80884	80884	Colletotrichum higginsianum	Scaffold	na	https://ftp.ncbi.nlm.nih.gov/genomes/all/GCA/000/313/795/GCA_000313795.2_ASM31379v2
GCA_000315255.1	PRJNA171493	SAMN02981475	ANFV00000000.1	na	1215603	5127	Fusarium fujikuroi B14	Scaffold	na	https://ftp.ncbi.nlm.nih.gov/genomes/all/GCA/000/315/255/GCA_000315255.1_B14_02
GCA_000315335.1	PRJNA173776	SAMN02981457	AMDJ00000000.1	na	1226778	55200	Epichloe elymi E56	Contig	na	https://ftp.ncbi.nlm.nih.gov/genomes/all/GCA/000/315/335/GCA_000315335.1_EElymi1.0
GCA_000317715.1	PRJNA173023	SAMN02981468	AMZD00000000.1	representative genome	1224258	42373	Ophiostoma novo-ulmi subsp. novo-ulmi H327	Scaffold	na	https://ftp.ncbi.nlm.nih.gov/genomes/all/GCA/000/317/715/GCA_000317715.1_ophiu10
GCA_000318465.2	PRJNA177508	SAMN02981469	AMZP00000000.2	representative genome	1254522	129355	Phytophthora lateralis MPF4	Scaffold	na	https://ftp.ncbi.nlm.nih.gov/genomes/all/GCA/000/318/465/GCA_000318465.2_MPF4_v2.0
GCA_000319635.2	PRJNA171218	SAMN02981487	ANPB00000000.2	na	1213859	690256	Colletotrichum fructicola Nara gc5	Contig	na	https://ftp.ncbi.nlm.nih.gov/genomes/all/GCA/000/319/635/GCA_000319635.2_ASM31963v2
GCA_000320565.2	PRJNA51781	SAMN00120232	AEFD00000000.1	representative genome	692275	85929	Sphaerulina musiva SO2202	Scaffold	GCF_000320565.1	https://ftp.ncbi.nlm.nih.gov/genomes/all/GCA/000/320/565/GCA_000320565.2_Septoria_musiva_SO2202_v1.0
GCA_000320585.2	PRJNA46703	SAMN02743865	AEOJ00000000.1	representative genome	747525	984962	Heterobasidion irregulare TC 32-1	Scaffold	GCF_000320585.1	https://ftp.ncbi.nlm.nih.gov/genomes/all/GCA/000/320/585/GCA_000320585.2_Heterobasidion_irregulare_v2.0
GCA_000321445.1	PRJDA67163	SAMD00036555	BACJ00000000.1	na	39947	4530	Oryza sativa Japonica Group	Chromosome	na	https://ftp.ncbi.nlm.nih.gov/genomes/all/GCA/000/321/445/GCA_000321445.1_Osat_hitom_01
GCA_000325765.3	PRJNA163065	SAMN02981441	ALNV00000000.2	representative genome	77586	77586	Leersia perrieri	Chromosome	na	https://ftp.ncbi.nlm.nih.gov/genomes/all/GCA/000/325/765/GCA_000325765.3_Lperr_V1.4
GCA_000325885.1	PRJNA48515	SAMN02981264	ADVJ00000000.1	na	763924	4784	Phytophthora capsici LT1534	Contig	na	https://ftp.ncbi.nlm.nih.gov/genomes/all/GCA/000/325/885/GCA_000325885.1_Phytophthora_capsici_LT1534_v11.0
GCA_000325945.1	PRJDB194	SAMD00004058	BAGR00000000.1	na	51655	51655	Plutella xylostella	Contig	na	https://ftp.ncbi.nlm.nih.gov/genomes/all/GCA/000/325/945/GCA_000325945.1_ASM32594v1
GCA_000326045.1	PRJEB44	SAMEA2272172	CAIV00000000.1	na	65357	65357	Albugo candida	Contig	na	https://ftp.ncbi.nlm.nih.gov/genomes/all/GCA/000/326/045/GCA_000326045.1_ASM32604v1
GCA_000326065.1	PRJEB45	SAMEA2272664	CAIW00000000.1	na	65357	65357	Albugo candida	Contig	na	https://ftp.ncbi.nlm.nih.gov/genomes/all/GCA/000/326/065/GCA_000326065.1_ASM32606v1
GCA_000326985.1	PRJEB132	SAMEA2272522	CAKG00000000.1	na	28584	28584	Drosophila suzukii	Contig	na	https://ftp.ncbi.nlm.nih.gov/genomes/all/GCA/000/326/985/GCA_000326985.1_ASM32698v1
GCA_000328475.2	PRJNA1446	SAMN02900459	AACP00000000.2	representative genome	237631	5270	Ustilago maydis 521	Chromosome	GCF_000328475.2	https://ftp.ncbi.nlm.nih.gov/genomes/all/GCA/000/328/475/GCA_000328475.2_Umaydis521_2.0
GCA_000330885.1	PRJNA42391	SAMN02604105		representative genome	698761	398	Rhizobium tropici CIAT 899	Complete Genome	GCF_000330885.1	https://ftp.ncbi.nlm.nih.gov/genomes/all/GCA/000/330/885/GCA_000330885.1_ASM33088v1
GCA_000330985.1	PRJNA78271	SAMN02953808	AHIO00000000.1	na	51655	51655	Plutella xylostella	Scaffold	GCF_000330985.1	https://ftp.ncbi.nlm.nih.gov/genomes/all/GCA/000/330/985/GCA_000330985.1_DBM_FJ_V1.1
GCA_000331185.2	PRJNA182749	SAMN02471950		representative genome	1265868	1927	Streptomyces rimosus subsp. rimosus ATCC 10970	Complete Genome	GCF_000331185.2	https://ftp.ncbi.nlm.nih.gov/genomes/all/GCA/000/331/185/GCA_000331185.2_ASM33118v2
GCA_000331835.2	PRJNA178391	SAMN02981472	ANCB00000000.2	representative genome	1247866	49224	Trichoderma hamatum GD12	Scaffold	na	https://ftp.ncbi.nlm.nih.gov/genomes/all/GCA/000/331/835/GCA_000331835.2_GD12v2
GCA_000332775.1	PRJNA175761	SAMN02981471	ANBJ00000000.1	representative genome	1234776	5548	Trichoderma longibrachiatum SMF2	Scaffold	na	https://ftp.ncbi.nlm.nih.gov/genomes/all/GCA/000/332/775/GCA_000332775.1_smf2.v1.0
GCA_000333055.2	PRJNA184360	SAMN01840345	AOFH00000000.2	na	129355	129355	Phytophthora lateralis	Scaffold	na	https://ftp.ncbi.nlm.nih.gov/genomes/all/GCA/000/333/055/GCA_000333055.2_SMSTG_v2.0
GCA_000333075.3	PRJNA184368	SAMN02981496	AOFI00000000.3	na	1284355	325452	Phytophthora kernoviae 00238/432	Scaffold	na	https://ftp.ncbi.nlm.nih.gov/genomes/all/GCA/000/333/075/GCA_000333075.3_PhyKer238_432v3
GCA_000333095.2	PRJNA184369	SAMN02981497	AOFJ00000000.2	na	1284356	325452	Phytophthora kernoviae 00629/1	Scaffold	na	https://ftp.ncbi.nlm.nih.gov/genomes/all/GCA/000/333/095/GCA_000333095.2_PhyKer629_1v2
GCA_000333115.2	PRJNA184370	SAMN02981498	AOFK00000000.2	na	1284357	325452	Phytophthora kernoviae 00844/4	Scaffold	na	https://ftp.ncbi.nlm.nih.gov/genomes/all/GCA/000/333/115/GCA_000333115.2_PhyKer844_4v2
GCA_000334115.1	PRJNA51401	SAMN02981347	AFRT00000000.1	na	983506	456999	Rhizoctonia solani AG-1 IA	Scaffold	na	https://ftp.ncbi.nlm.nih.gov/genomes/all/GCA/000/334/115/GCA_000334115.1_Rhisol_AG1IA_1.0
GCA_000334475.1	PRJDB53	SAMD00036614	BAFG00000000.1	na	1151754	84753	Moesziomyces antarcticus T-34	Scaffold	na	https://ftp.ncbi.nlm.nih.gov/genomes/all/GCA/000/334/475/GCA_000334475.1_Pant_1.0
GCA_000336535.2	PRJNA183432	SAMN01840346	AOBL00000000.2	na	164328	164328	Phytophthora ramorum	Scaffold	na	https://ftp.ncbi.nlm.nih.gov/genomes/all/GCA/000/336/535/GCA_000336535.2_EU2_996_3_v2
GCA_000338795.2	PRJNA178937	SAMN02981477	ANHN00000000.2	na	1249587	129355	Phytophthora lateralis MPF6	Scaffold	na	https://ftp.ncbi.nlm.nih.gov/genomes/all/GCA/000/338/795/GCA_000338795.2_MPF6_v2.0
GCA_000338815.2	PRJNA178938	SAMN02981478	ANHO00000000.2	na	1249586	129355	Phytophthora lateralis SMST21	Scaffold	na	https://ftp.ncbi.nlm.nih.gov/genomes/all/GCA/000/338/815/GCA_000338815.2_SMST21v2.0
GCA_000338895.3	PRJNA48433	SAMN02981442	ALNW00000000.3	representative genome	40149	40149	Oryza meridionalis	Chromosome	na	https://ftp.ncbi.nlm.nih.gov/genomes/all/GCA/000/338/895/GCA_000338895.3_OmerRS3
GCA_000338975.1	PRJNA42739	SAMN00006316	AIDY00000000.1	na	701091	5016	Bipolaris maydis C5	Scaffold	na	https://ftp.ncbi.nlm.nih.gov/genomes/all/GCA/000/338/975/GCA_000338975.1_CocheC5_3
GCA_000338995.1	PRJNA53923	SAMN02981285	AEIN00000000.1	representative genome	665912	45130	Bipolaris sorokiniana ND90Pr	Scaffold	GCF_000338995.1	https://ftp.ncbi.nlm.nih.gov/genomes/all/GCA/000/338/995/GCA_000338995.1_Cocsa1
GCA_000340195.1	PRJNA74753	SAMN02981403	AIEN00000000.1	na	675120	64363	Dothistroma septosporum NZE10	Scaffold	na	https://ftp.ncbi.nlm.nih.gov/genomes/all/GCA/000/340/195/GCA_000340195.1_Dothistroma_septosporum_NZE10_v1.0
GCA_000340215.1	PRJNA19049	SAMN02744058	AIHZ00000000.1	representative genome	383855	1873960	Pseudocercospora fijiensis CIRAD86	Scaffold	GCF_000340215.1	https://ftp.ncbi.nlm.nih.gov/genomes/all/GCA/000/340/215/GCA_000340215.1_Mycfi2
GCA_000340395.2	PRJNA177509	SAMN02981470	AMZZ00000000.2	na	164328	164328	Phytophthora ramorum	Scaffold	na	https://ftp.ncbi.nlm.nih.gov/genomes/all/GCA/000/340/395/GCA_000340395.2_CC2275_v2
GCA_000340545.1	PRJNA80191	SAMN03004386	AJJZ000000000.1	na	3981	3981	Hevea brasiliensis	Scaffold	na	https://ftp.ncbi.nlm.nih.gov/genomes/all/GCA/000/340/545/GCA_000340545.1_Hevbra_1.0
GCA_000342525.1	PRJNA181957	SAMN01818050	AORQ00000000.1	na	1262393	27350	Puccinia striiformis f. sp. tritici PST43	Contig	na	https://ftp.ncbi.nlm.nih.gov/genomes/all/GCA/000/342/525/GCA_000342525.1_PST43_v01
GCA_000342545.1	PRJNA181959	SAMN01818051	AORR00000000.1	na	1262394	27350	Puccinia striiformis f. sp. tritici PST21	Contig	na	https://ftp.ncbi.nlm.nih.gov/genomes/all/GCA/000/342/545/GCA_000342545.1_PST21_v01
GCA_000342565.1	PRJNA181960	SAMN01818052	AORS00000000.1	na	1262395	27350	Puccinia striiformis f. sp. tritici 08/21	Contig	na	https://ftp.ncbi.nlm.nih.gov/genomes/all/GCA/000/342/565/GCA_000342565.1_PST_08_21_v01
GCA_000342625.1	PRJNA181962	SAMN01818053	AORT00000000.1	na	1262396	27350	Puccinia striiformis f. sp. tritici 87/7	Contig	na	https://ftp.ncbi.nlm.nih.gov/genomes/all/GCA/000/342/625/GCA_000342625.1_PST_87_7_v01
GCA_000344095.2	PRJNA167403	SAMN02953829	AOFN00000000.2	na	37344	37344	Athalia rosae	Scaffold	GCF_000344095.2	https://ftp.ncbi.nlm.nih.gov/genomes/all/GCA/000/344/095/GCA_000344095.2_Aros_2.0
GCA_000346045.2	PRJNA179493	SAMN01121786	APGL00000000.1	na	77166	77166	Dendroctonus ponderosae	Scaffold	na	https://ftp.ncbi.nlm.nih.gov/genomes/all/GCA/000/346/045/GCA_000346045.2_DendPond_female_1.0
GCA_000346065.1	PRJNA187276	SAMN02603522		representative genome	1286640	382	Sinorhizobium meliloti 2011	Complete Genome	GCF_000346065.1	https://ftp.ncbi.nlm.nih.gov/genomes/all/GCA/000/346/065/GCA_000346065.1_ASM34606v1
GCA_000347335.2	PRJNA182898	SAMN03004387	AOCO00000000.2	na	37682	37682	Aegilops tauschii	Chromosome	na	https://ftp.ncbi.nlm.nih.gov/genomes/all/GCA/000/347/335/GCA_000347335.2_ASM34733v2
GCA_000347355.1	PRJEA76493	SAMEA2272775	CAGA00000000.1	representative genome	1111077	5111	Claviceps purpurea 20.1	Scaffold	na	https://ftp.ncbi.nlm.nih.gov/genomes/all/GCA/000/347/355/GCA_000347355.1_ASM34735v1
GCA_000347455.1	PRJNA182347	SAMN00217315	AOTI000000000.1	na	4572	4572	Triticum urartu	Scaffold	na	https://ftp.ncbi.nlm.nih.gov/genomes/all/GCA/000/347/455/GCA_000347455.1_ASM34745v1
GCA_000347735.1	PRJNA183604	SAMN02981488	ANSM00000000.1	representative genome	1268270	132095	Cercospora canescens BHU	Contig	na	https://ftp.ncbi.nlm.nih.gov/genomes/all/GCA/000/347/735/GCA_000347735.1_C_canescens_MTCC-10836_BHU_v01
GCA_000347755.4	PRJNA168120	SAMN02953830	AOHK00000000.2	representative genome	7213	7213	Ceratitis capitata	Scaffold	GCF_000347755.3	https://ftp.ncbi.nlm.nih.gov/genomes/all/GCA/000/347/755/GCA_000347755.4_Ccap_2.1
GCA_000349325.1	PRJEB184	SAMEA2272568		representative genome	1214101	348043	Streptomyces davaonensis JCM 4913	Chromosome	GCF_000349325.1	https://ftp.ncbi.nlm.nih.gov/genomes/all/GCA/000/349/325/GCA_000349325.1_ASM34932v1
GCA_000349525.1	PRJNA188482	SAMN01910430	AORW00000000.1	na	1290391	40559	Botrytis cinerea BcDW1	Scaffold	na	https://ftp.ncbi.nlm.nih.gov/genomes/all/GCA/000/349/525/GCA_000349525.1_BcDW1
GCA_000350065.2	PRJNA171217	SAMN02981452	AMCV00000000.2	representative genome	1213857	5465	Colletotrichum orbiculare MAFF 240422	Scaffold	na	https://ftp.ncbi.nlm.nih.gov/genomes/all/GCA/000/350/065/GCA_000350065.2_KSG_Corb_v2
GCA_000350255.1	PRJEB40	SAMEA2272128	CAOJ00000000.1	na	1108050	456999	Rhizoctonia solani AG-1 IB	Contig	na	https://ftp.ncbi.nlm.nih.gov/genomes/all/GCA/000/350/255/GCA_000350255.1_ASM35025v1
GCA_000350345.1	PRJNA174274	SAMN02981460	AMGP00000000.1	na	1229664	5507	Fusarium oxysporum f. sp. cubense race 1	Scaffold	na	https://ftp.ncbi.nlm.nih.gov/genomes/all/GCA/000/350/345/GCA_000350345.1_Foc1_1.0
GCA_000350365.1	PRJNA174275	SAMN02981461	AMGQ00000000.1	na	2502994	2502994	Fusarium odoratissimum	Scaffold	na	https://ftp.ncbi.nlm.nih.gov/genomes/all/GCA/000/350/365/GCA_000350365.1_Foc4_1.0
GCA_000350525.1	PRJNA175945	SAMN02470216	AOCN00000000.1	representative genome	1238186	664638	Leucobacter salsicius M1-8	Contig	GCF_000350525.1	https://ftp.ncbi.nlm.nih.gov/genomes/all/GCA/000/350/525/GCA_000350525.1_Leucobacter_salsicius_M1-8T_draft_genome
GCA_000354255.1	PRJNA83117	SAMN00113370	AIHU00000000.1	representative genome	665024	5016	Bipolaris maydis ATCC 48331	Scaffold	GCF_000354255.1	https://ftp.ncbi.nlm.nih.gov/genomes/all/GCA/000/354/255/GCA_000354255.1_CocheC4_1
GCA_000355655.1	PRJNA162621	SAMN01121785	APGK00000000.1	na	77166	77166	Dendroctonus ponderosae	Scaffold	GCF_000355655.1	https://ftp.ncbi.nlm.nih.gov/genomes/all/GCA/000/355/655/GCA_000355655.1_DendPond_male_1.0
GCA_000359525.1	PRJNA180996	SAMN02603310		representative genome	1886	1886	Streptomyces albidoflavus	Complete Genome	GCF_000359525.1	https://ftp.ncbi.nlm.nih.gov/genomes/all/GCA/000/359/525/GCA_000359525.1_ASM35952v1
GCA_000359705.1	PRJNA82947	SAMN00120049	AIHT00000000.1	representative genome	671987	93612	Exserohilum turcica Et28A	Scaffold	GCF_000359705.1	https://ftp.ncbi.nlm.nih.gov/genomes/all/GCA/000/359/705/GCA_000359705.1_Setospaeria_trucica_Et28A_v1.0
GCA_000359745.1	PRJNA13459	SAMN02470251	AQHN00000000.1	representative genome	363754	1353277	Rhizobium freirei PRF 81	Contig	GCF_000359745.1	https://ftp.ncbi.nlm.nih.gov/genomes/all/GCA/000/359/745/GCA_000359745.1_Rhizobium_sp.
GCA_000365505.1	PRJNA181332	SAMN01816558	ANIZ00000000.1	na	1317065	4792	Phytophthora parasitica P1569	Contig	na	https://ftp.ncbi.nlm.nih.gov/genomes/all/GCA/000/365/505/GCA_000365505.1_Phyt_para_P1569_V1
GCA_000365525.1	PRJNA181333	SAMN01816559	ANJA00000000.1	na	1317066	4792	Phytophthora parasitica P1976	Contig	na	https://ftp.ncbi.nlm.nih.gov/genomes/all/GCA/000/365/525/GCA_000365525.1_Phyt_para_P1976_V1
GCA_000365545.1	PRJNA181330	SAMN01816556	ANIX00000000.1	na	1317063	4792	Phytophthora parasitica CJ01A1	Contig	na	https://ftp.ncbi.nlm.nih.gov/genomes/all/GCA/000/365/545/GCA_000365545.1_Phyt_para_CJ01A1_V1
GCA_000367145.1	PRJNA181331	SAMN01816557	ANIY00000000.1	na	1317064	4792	Phytophthora parasitica P10297	Contig	na	https://ftp.ncbi.nlm.nih.gov/genomes/all/GCA/000/367/145/GCA_000367145.1_Phyt_para_P10297_V1
GCA_000367365.1	PRJDB1071	SAMD00041815	BARF00000000.1	representative genome	1312234	67348	Streptomyces prunicolor NBRC 13075	Contig	GCF_000367365.1	https://ftp.ncbi.nlm.nih.gov/genomes/all/GCA/000/367/365/GCA_000367365.1_ASM36736v1
GCA_000372745.1	PRJNA165453	SAMN02256465	ARCJ00000000.1	representative genome	1123320	159449	Embleya scabrispora DSM 41855	Scaffold	GCF_000372745.1	https://ftp.ncbi.nlm.nih.gov/genomes/all/GCA/000/372/745/GCA_000372745.1_ASM37274v1
GCA_000374625.1	PRJNA174982	SAMN02441699	ARGE00000000.1	representative genome	1121116	491919	Brachymonas chironomi DSM 19884	Scaffold	GCF_000374625.1	https://ftp.ncbi.nlm.nih.gov/genomes/all/GCA/000/374/625/GCA_000374625.1_ASM37462v1
GCA_000376565.1	PRJDB1072	SAMD00041833	BARG00000000.1	representative genome	1306990	1306990	Streptomyces hokutonensis	Contig	GCF_000376565.1	https://ftp.ncbi.nlm.nih.gov/genomes/all/GCA/000/376/565/GCA_000376565.1_ASM37656v1
GCA_000380165.1	PRJNA165457	SAMN02256407	ARCK00000000.1	representative genome	1123322	76728	Streptomyces vitaminophilus DSM 41686	Scaffold	GCF_000380165.1	https://ftp.ncbi.nlm.nih.gov/genomes/all/GCA/000/380/165/GCA_000380165.1_ASM38016v1
GCA_000381025.1	PRJNA182442	SAMN02440478	ARLC00000000.1	representative genome	1123321	47758	Streptomyces sulphureus DSM 40104	Scaffold	GCF_000381025.1	https://ftp.ncbi.nlm.nih.gov/genomes/all/GCA/000/381/025/GCA_000381025.1_ASM38102v1
GCA_000381265.1	PRJNA182463	SAMN02440482	ARLO00000000.1	representative genome	1265504	86182	Curvibacter lanceolatus ATCC 14669	Scaffold	GCF_000381265.1	https://ftp.ncbi.nlm.nih.gov/genomes/all/GCA/000/381/265/GCA_000381265.1_ASM38126v1
GCA_000381765.1	PRJNA185227	SAMN02440490	ARMM00000000.1	representative genome	1278308	272240	[Zimmermannella] faecalis ATCC 13722	Scaffold	GCF_000381765.1	https://ftp.ncbi.nlm.nih.gov/genomes/all/GCA/000/381/765/GCA_000381765.1_ASM38176v1
GCA_000382065.1	PRJNA185300	SAMN02441648	ARNB00000000.1	representative genome	1279018	86189	[Pseudomonas] hibiscicola ATCC 19867	Scaffold	GCF_000382065.1	https://ftp.ncbi.nlm.nih.gov/genomes/all/GCA/000/382/065/GCA_000382065.1_ASM38206v1
GCA_000382785.1	PRJNA188924	SAMN02981507	AOTE00000000.1	na	1291520	55181	Phyllosticta citricarpa CGMCC3.14348	Contig	na	https://ftp.ncbi.nlm.nih.gov/genomes/all/GCA/000/382/785/GCA_000382785.1_Contig
GCA_000383275.1	PRJNA187936	SAMN02440516	ARSZ00000000.1	representative genome	134536	134536	Paraburkholderia caledonica	Scaffold	GCF_000383275.1	https://ftp.ncbi.nlm.nih.gov/genomes/all/GCA/000/383/275/GCA_000383275.1_ASM38327v1
GCA_000383595.1	PRJNA104983	SAMN02261243	ARTP00000000.1	representative genome	1054862	42235	Streptomyces bottropensis ATCC 25435	Scaffold	GCF_000383595.1	https://ftp.ncbi.nlm.nih.gov/genomes/all/GCA/000/383/595/GCA_000383595.1_ASM38359v1
GCA_000384175.1	PRJNA157921	SAMN02261248	ARAD00000000.1	representative genome	1054860	1951	Streptomyces purpureus KA281	Scaffold	GCF_000384175.1	https://ftp.ncbi.nlm.nih.gov/genomes/all/GCA/000/384/175/GCA_000384175.1_ASM38417v1
GCA_000385595.1	PRJNA187491	SAMN01906718	AORE00000000.1	na	1287680	310453	Neofusicoccum parvum UCRNP2	Scaffold	GCF_000385595.1	https://ftp.ncbi.nlm.nih.gov/genomes/all/GCA/000/385/595/GCA_000385595.1_UCRNP2V3
GCA_000387425.2	PRJNA169053	SAMN02981432	AKXZ00000000.2	na	1223557	36331	Globisporangium irregulare DAOM BR486	Scaffold	na	https://ftp.ncbi.nlm.nih.gov/genomes/all/GCA/000/387/425/GCA_000387425.2_pir_scaffolds_v1
GCA_000387445.2	PRJNA169051	SAMN02981430	AKXX00000000.2	representative genome	1223555	65070	Pythium aphanidermatum DAOM BR444	Scaffold	na	https://ftp.ncbi.nlm.nih.gov/genomes/all/GCA/000/387/445/GCA_000387445.2_pag1_scaffolds_v1
GCA_000387465.2	PRJNA169054	SAMN02981433	AKYA00000000.2	na	1223558	115417	Globisporangium iwayamae DAOM BR242034	Scaffold	na	https://ftp.ncbi.nlm.nih.gov/genomes/all/GCA/000/387/465/GCA_000387465.2_piw_scaffolds_v1
GCA_000387505.2	PRJNA169052	SAMN02981431	AKXY00000000.2	representative genome	1223556	82932	Pythium arrhenomanes ATCC 12531	Scaffold	na	https://ftp.ncbi.nlm.nih.gov/genomes/all/GCA/000/387/505/GCA_000387505.2_par_scaffolds_v1
GCA_000387525.2	PRJNA169055	SAMN02981434	AKYB00000000.2	na	1223559	2052682	Globisporangium ultimum var. sporangiiferum BR650	Scaffold	na	https://ftp.ncbi.nlm.nih.gov/genomes/all/GCA/000/387/525/GCA_000387525.2_pug3_scaffolds_v1
GCA_000387545.2	PRJNA169057	SAMN02981435	AKYC00000000.2	na	1223560	907947	Phytopythium vexans DAOM BR484	Scaffold	na	https://ftp.ncbi.nlm.nih.gov/genomes/all/GCA/000/387/545/GCA_000387545.2_pve_scaffolds_v1
GCA_000389695.3	PRJNA67151	SAMN01985854	APWK00000000.3	na	1035309	5158	Ceratocystis fimbriata CBS 114723	Scaffold	na	https://ftp.ncbi.nlm.nih.gov/genomes/all/GCA/000/389/695/GCA_000389695.3_Cfim3.0
GCA_000390285.2	PRJNA167479	SAMN02222868	AQHT00000000.2	representative genome	217634	217634	Anoplophora glabripennis	Scaffold	GCF_000390285.2	https://ftp.ncbi.nlm.nih.gov/genomes/all/GCA/000/390/285/GCA_000390285.2_Agla_2.0
GCA_000397185.1	PRJNA62247	SAMN02603946		representative genome	980422	59748	Strawberry lethal yellows phytoplasma (CPA) str. NZSb11	Complete Genome	GCF_000397185.1	https://ftp.ncbi.nlm.nih.gov/genomes/all/GCA/000/397/185/GCA_000397185.1_ASM39718v1
GCA_000400485.1	PRJNA201450	SAMN02471611	ASHR00000000.1	representative genome	1330458	1346502	Agrococcus pavilionensis RW1	Contig	GCF_000400485.1	https://ftp.ncbi.nlm.nih.gov/genomes/all/GCA/000/400/485/GCA_000400485.1_k0-k1250
GCA_000400815.2	PRJNA175765	SAMN02919271		na	1202531	27337	Verticillium dahliae JR2	Complete Genome	na	https://ftp.ncbi.nlm.nih.gov/genomes/all/GCA/000/400/815/GCA_000400815.2_VDAG_JR2v.4.0
GCA_000402035.1	PRJDB1103	SAMD00012854		representative genome	758793	758793	Caballeronia insecticola	Complete Genome	GCF_000402035.1	https://ftp.ncbi.nlm.nih.gov/genomes/all/GCA/000/402/035/GCA_000402035.1_ASM40203v1
GCA_000403515.1	PRJDB993	SAMD00002584	BAOW00000000.1	representative genome	1305764	327079	Pseudozyma hubeiensis SY62	Scaffold	GCF_000403515.1	https://ftp.ncbi.nlm.nih.gov/genomes/all/GCA/000/403/515/GCA_000403515.1_ASM40351v1
GCA_000410735.1	PRJNA182071	SAMN02179239	AQHS00000000.1	representative genome	1262450	61273	Ophiostoma piceae UAMH 11346	Scaffold	na	https://ftp.ncbi.nlm.nih.gov/genomes/all/GCA/000/410/735/GCA_000410735.1_Opiceae_UAMHv01
GCA_000410875.1	PRJNA197439	SAMN02470162	AROI00000000.1	representative genome	1323663	553151	Halopseudomonas pelagia CL-AP6	Contig	GCF_000410875.1	https://ftp.ncbi.nlm.nih.gov/genomes/all/GCA/000/410/875/GCA_000410875.1_KCCM90073
GCA_000411695.4	PRJNA68669	SAMN02981506	AOSW00000000.4	na	1052797	280754	Pochonia chlamydosporia 123	Scaffold	na	https://ftp.ncbi.nlm.nih.gov/genomes/all/GCA/000/411/695/GCA_000411695.4_PcB1v4
GCA_000412675.1	PRJDB191	SAMD00061028		representative genome	1211579	303	Pseudomonas putida NBRC 14164	Complete Genome	GCF_000412675.1	https://ftp.ncbi.nlm.nih.gov/genomes/all/GCA/000/412/675/GCA_000412675.1_ASM41267v1
GCA_000417025.1	PRJNA193393	SAMN02981533	ASJL00000000.1	na	1306134	34373	Blumeria graminis f. sp. tritici JIW2	Scaffold	na	https://ftp.ncbi.nlm.nih.gov/genomes/all/GCA/000/417/025/GCA_000417025.1_ASM41702v1
GCA_000417865.1	PRJNA193396	SAMN02981532	ASJK00000000.1	na	1306135	34373	Blumeria graminis f. sp. tritici 94202	Scaffold	na	https://ftp.ncbi.nlm.nih.gov/genomes/all/GCA/000/417/865/GCA_000417865.1_Bgt_94202_1
GCA_000417875.1	PRJNA185206	SAMN02981510	AOUS00000000.1	representative genome	1277687	84751	Pseudozyma flocculosa PF-1	Scaffold	GCF_000417875.1	https://ftp.ncbi.nlm.nih.gov/genomes/all/GCA/000/417/875/GCA_000417875.1_Pflocc_1.0
GCA_000418225.1	PRJNA187578	SAMN02981538	ASSH00000000.1	representative genome	58934	58934	Zizania latifolia	Scaffold	na	https://ftp.ncbi.nlm.nih.gov/genomes/all/GCA/000/418/225/GCA_000418225.1_Zizania_latifolia_v01
GCA_000418435.1	PRJNA183607	SAMN02981491	ANZE00000000.1	na	1268274	34373	Blumeria graminis f. sp. tritici 96224	Scaffold	na	https://ftp.ncbi.nlm.nih.gov/genomes/all/GCA/000/418/435/GCA_000418435.1_Bgt_454_newbler_assembly
GCA_000419445.1	PRJNA188856	SAMN02441141	AULK00000000.1	representative genome	1121372	444608	Gryllotalpicola ginsengisoli DSM 22003	Scaffold	GCF_000419445.1	https://ftp.ncbi.nlm.nih.gov/genomes/all/GCA/000/419/445/GCA_000419445.1_ASM41944v1
GCA_000420545.1	PRJNA185550	SAMN02441585	ATVD00000000.1	representative genome	1121015	498055	Arenimonas oryziterrae DSM 21050 = YC6267	Contig	GCF_000420545.1	https://ftp.ncbi.nlm.nih.gov/genomes/all/GCA/000/420/545/GCA_000420545.1_ASM42054v1
GCA_000421145.1	PRJNA195790	SAMN02440580	ATWH00000000.1	representative genome	1121924	501023	Glaciibacter superstes DSM 21135	Scaffold	GCF_000421145.1	https://ftp.ncbi.nlm.nih.gov/genomes/all/GCA/000/421/145/GCA_000421145.1_ASM42114v1
GCA_000421545.1	PRJNA188809	SAMN02441581	ATXF00000000.1	representative genome	1120959	279572	Agromyces italicus DSM 16388	Contig	GCF_000421545.1	https://ftp.ncbi.nlm.nih.gov/genomes/all/GCA/000/421/545/GCA_000421545.1_ASM42154v1
GCA_000421565.1	PRJNA188814	SAMN02441229	ATXG00000000.1	representative genome	1120960	293890	Agromyces subbeticus DSM 16689	Contig	GCF_000421565.1	https://ftp.ncbi.nlm.nih.gov/genomes/all/GCA/000/421/565/GCA_000421565.1_ASM42156v1
GCA_000421765.1	PRJNA188884	SAMN02440589	ATXQ00000000.1	representative genome	521719	521720	Denitrificimonas caeni DSM 24390	Contig	GCF_000421765.1	https://ftp.ncbi.nlm.nih.gov/genomes/all/GCA/000/421/765/GCA_000421765.1_ASM42176v1
GCA_000421825.1	PRJNA188916	SAMN02440591	ATXT00000000.1	representative genome	1121952	427754	Humibacter albus DSM 18994	Contig	GCF_000421825.1	https://ftp.ncbi.nlm.nih.gov/genomes/all/GCA/000/421/825/GCA_000421825.1_ASM42182v1
GCA_000421845.1	PRJNA188922	SAMN02441232	ATXU00000000.1	representative genome	1122175	491918	Leucobacter chironomi DSM 19883	Contig	GCF_000421845.1	https://ftp.ncbi.nlm.nih.gov/genomes/all/GCA/000/421/845/GCA_000421845.1_ASM42184v1
GCA_000422305.1	PRJNA188863	SAMN02440816	AULN00000000.1	representative genome	1122183	83615	Luteimonas mephitis DSM 12574	Scaffold	GCF_000422305.1	https://ftp.ncbi.nlm.nih.gov/genomes/all/GCA/000/422/305/GCA_000422305.1_ASM42230v1
GCA_000422385.1	PRJNA188869	SAMN02440686	AULR00000000.1	representative genome	1122238	358100	Microbacterium indicum DSM 19969	Scaffold	GCF_000422385.1	https://ftp.ncbi.nlm.nih.gov/genomes/all/GCA/000/422/385/GCA_000422385.1_ASM42238v1
GCA_000422405.1	PRJNA188870	SAMN02440801	AULS00000000.1	representative genome	1122239	451764	Microbacterium luticocti DSM 19459	Scaffold	GCF_000422405.1	https://ftp.ncbi.nlm.nih.gov/genomes/all/GCA/000/422/405/GCA_000422405.1_ASM42240v1
GCA_000422745.1	PRJNA185602	SAMN02440649	AUGQ00000000.1	representative genome	1122237	159896	Microbacterium gubbeenense DSM 15944	Scaffold	GCF_000422745.1	https://ftp.ncbi.nlm.nih.gov/genomes/all/GCA/000/422/745/GCA_000422745.1_ASM42274v1
GCA_000422885.1	PRJNA185610	SAMN02441165	AUGX00000000.1	representative genome	1122623	219182	Ottowia thiooxydans DSM 14619	Scaffold	GCF_000422885.1	https://ftp.ncbi.nlm.nih.gov/genomes/all/GCA/000/422/885/GCA_000422885.1_ASM42288v1
GCA_000423325.1	PRJNA185637	SAMN02440838	AUHT00000000.1	representative genome	1385515	391738	Lysobacter defluvii IMMIB APB-9 = DSM 18482	Scaffold	GCF_000423325.1	https://ftp.ncbi.nlm.nih.gov/genomes/all/GCA/000/423/325/GCA_000423325.1_ASM42332v1
GCA_000423505.1	PRJNA185649	SAMN02441498	AUIC00000000.1	representative genome	1123013	452623	Pseudoclavibacter soli DSM 23366	Scaffold	GCF_000423505.1	https://ftp.ncbi.nlm.nih.gov/genomes/all/GCA/000/423/505/GCA_000423505.1_ASM42350v1
GCA_000423545.1	PRJNA185651	SAMN02441499	AUIE00000000.1	representative genome	1123020	53412	Pseudomonas resinovorans DSM 21078	Scaffold	GCF_000423545.1	https://ftp.ncbi.nlm.nih.gov/genomes/all/GCA/000/423/545/GCA_000423545.1_ASM42354v1
GCA_000425105.1	PRJNA188801	SAMN02440814	AULD00000000.1	representative genome	1120958	341722	Agrococcus lahaulensis DSM 17612	Scaffold	GCF_000425105.1	https://ftp.ncbi.nlm.nih.gov/genomes/all/GCA/000/425/105/GCA_000425105.1_ASM42510v1
GCA_000425625.1	PRJNA188903	SAMN02441543	AUDU00000000.1	representative genome	1292027	291995	Pseudomonas azotifigens DSM 17556	Scaffold	GCF_000425625.1	https://ftp.ncbi.nlm.nih.gov/genomes/all/GCA/000/425/625/GCA_000425625.1_ASM42562v1
GCA_000425685.1	PRJNA188907	SAMN02441529	AUDX00000000.1	representative genome	1121934	256821	Gulosibacter molinativorax DSM 13485	Scaffold	GCF_000425685.1	https://ftp.ncbi.nlm.nih.gov/genomes/all/GCA/000/425/685/GCA_000425685.1_ASM42568v1
GCA_000425745.1	PRJNA188911	SAMN02441180	AUEA00000000.1	representative genome	1215098	157783	Pseudomonas cremoricolorata DSM 17059 = NBRC 16634	Scaffold	GCF_000425745.1	https://ftp.ncbi.nlm.nih.gov/genomes/all/GCA/000/425/745/GCA_000425745.1_ASM42574v1
GCA_000425785.1	PRJNA188913	SAMN02440864	AUEC00000000.1	representative genome	1292030	470150	Pseudomonas taiwanensis DSM 21245	Scaffold	GCF_000425785.1	https://ftp.ncbi.nlm.nih.gov/genomes/all/GCA/000/425/785/GCA_000425785.1_ASM42578v1
GCA_000425805.1	PRJNA188914	SAMN02441181	AUED00000000.1	representative genome	1292031	321661	Pseudomonas vranovensis DSM 16006	Scaffold	GCF_000425805.1	https://ftp.ncbi.nlm.nih.gov/genomes/all/GCA/000/425/805/GCA_000425805.1_ASM42580v1
GCA_000426365.1	PRJNA195778	SAMN02441520	AUFF00000000.1	representative genome	1121013	370776	Arenimonas composti TR7-09 = DSM 18010	Scaffold	GCF_000426365.1	https://ftp.ncbi.nlm.nih.gov/genomes/all/GCA/000/426/365/GCA_000426365.1_ASM42636v1
GCA_000426965.1	PRJNA188933	SAMN02981521	APNB00000000.1	na	1291518	5530	Metarhizium anisopliae BRIP 53293	Scaffold	na	https://ftp.ncbi.nlm.nih.gov/genomes/all/GCA/000/426/965/GCA_000426965.1_ASM42696v1
GCA_000426985.1	PRJNA188935	SAMN02981522	APNC00000000.1	na	1291519	5530	Metarhizium anisopliae BRIP 53284	Scaffold	na	https://ftp.ncbi.nlm.nih.gov/genomes/all/GCA/000/426/985/GCA_000426985.1_ASM42698v1
GCA_000427465.1	PRJNA74465	SAMN02440592	ATYB00000000.1	representative genome	935557	76745	Sinorhizobium arboris LMG 14919	Scaffold	GCF_000427465.1	https://ftp.ncbi.nlm.nih.gov/genomes/all/GCA/000/427/465/GCA_000427465.1_ASM42746v1
GCA_000428465.1	PRJNA182398	SAMN02440887	ATZZ00000000.1	representative genome	1121278	356302	Chitinimonas koreensis DSM 17726	Scaffold	GCF_000428465.1	https://ftp.ncbi.nlm.nih.gov/genomes/all/GCA/000/428/465/GCA_000428465.1_ASM42846v1
GCA_000429065.1	PRJNA185367	SAMN02441209	AUBD00000000.1	representative genome	1123253	265429	Silanimonas lenta DSM 16282	Scaffold	GCF_000429065.1	https://ftp.ncbi.nlm.nih.gov/genomes/all/GCA/000/429/065/GCA_000429065.1_ASM42906v1
GCA_000429085.1	PRJNA185371	SAMN02440879	AUBE00000000.1	representative genome	1123319	67298	Streptomyces flavidovirens DSM 40150	Scaffold	GCF_000429085.1	https://ftp.ncbi.nlm.nih.gov/genomes/all/GCA/000/429/085/GCA_000429085.1_ASM42908v1
GCA_000429845.1	PRJNA185569	SAMN02440623	AUCQ00000000.1	representative genome	1121349	408558	Comamonas composti DSM 21721	Scaffold	GCF_000429845.1	https://ftp.ncbi.nlm.nih.gov/genomes/all/GCA/000/429/845/GCA_000429845.1_ASM42984v1
GCA_000439335.1	PRJNA190823	SAMN02178788	AUPN00000000.1	representative genome	299392	299392	Phytophthora x alni	Scaffold	na	https://ftp.ncbi.nlm.nih.gov/genomes/all/GCA/000/439/335/GCA_000439335.1_Phyto_alni_1.0
GCA_000439375.1	PRJNA207548	SAMN02199362	ATMI00000000.1	representative genome	480813	480813	Tatumella saanichensis	Contig	GCF_000439375.1	https://ftp.ncbi.nlm.nih.gov/genomes/all/GCA/000/439/375/GCA_000439375.1_06-3099_v1
GCA_000439895.1	PRJNA207548	SAMN02199042	ATMJ00000000.1	representative genome	1005995	82987	Tatumella ptyseos ATCC 33301	Contig	GCF_000439895.1	https://ftp.ncbi.nlm.nih.gov/genomes/all/GCA/000/439/895/GCA_000439895.1_atcc_33301_v1
GCA_000441875.1	PRJNA193611	SAMN02981534	ASJN00000000.1	na	1307830	34373	Blumeria graminis f. sp. tritici Bgt#70	Scaffold	na	https://ftp.ncbi.nlm.nih.gov/genomes/all/GCA/000/441/875/GCA_000441875.1_Bgt_70_1
GCA_000442985.1	PRJNA191528	SAMN02472044	APJV00000000.1	representative genome	1300224	1183401	Agrobacterium fabacearum P4	Chromosome	GCF_000442985.1	https://ftp.ncbi.nlm.nih.gov/genomes/all/GCA/000/442/985/GCA_000442985.1_AtP4V1.0
GCA_000443045.1	PRJNA190824	SAMN02178787	AUVH00000000.1	representative genome	53983	53983	Phytophthora cambivora	Scaffold	na	https://ftp.ncbi.nlm.nih.gov/genomes/all/GCA/000/443/045/GCA_000443045.1_PhytoCambi_1.0
GCA_000444875.1	PRJNA171216	SAMN02603029		representative genome	1214242	42684	Streptomyces collinus Tu 365	Complete Genome	GCF_000444875.1	https://ftp.ncbi.nlm.nih.gov/genomes/all/GCA/000/444/875/GCA_000444875.1_ASM44487v1
GCA_000446055.1	PRJNA176412	SAMN02981466	AMYD00000000.1	na	1237896	474922	Colletotrichum gloeosporioides Cg-14	Contig	na	https://ftp.ncbi.nlm.nih.gov/genomes/all/GCA/000/446/055/GCA_000446055.1_Colletotrichum_gloeosporioides1
GCA_000448265.2	PRJNA190826	SAMN02178789	AUUF00000000.2	na	325452	325452	Phytophthora kernoviae	Scaffold	na	https://ftp.ncbi.nlm.nih.gov/genomes/all/GCA/000/448/265/GCA_000448265.2_Phyto_kern_2.0
GCA_000452845.2	PRJNA211384	SAMN02471560	AVEP00000000.2	representative genome	46257	46257	Pseudomonas avellanae	Contig	GCF_000452845.1	https://ftp.ncbi.nlm.nih.gov/genomes/all/GCA/000/452/845/GCA_000452845.2_CC1416_092313_2.0
GCA_000454545.1	PRJNA172046	SAMN02469933	ATMC00000000.1	representative genome	1219375	56450	Xanthomonas cassavae CFBP 4642	Chromosome	GCF_000454545.1	https://ftp.ncbi.nlm.nih.gov/genomes/all/GCA/000/454/545/GCA_000454545.1_20120625
GCA_000455825.1	PRJNA202935	SAMN02471823	ATAO00000000.1	representative genome	1333857	300020	Microbacterium maritypicum MF109	Contig	GCF_000455825.1	https://ftp.ncbi.nlm.nih.gov/genomes/all/GCA/000/455/825/GCA_000455825.1_ASM45582v1
GCA_000464645.1	PRJNA190833	SAMN02981555	AUYS00000000.1	representative genome	1298852	526925	Melampsora pinitorqua Mpini7	Scaffold	na	https://ftp.ncbi.nlm.nih.gov/genomes/all/GCA/000/464/645/GCA_000464645.1_Mel_pini_1.0
GCA_000464975.1	PRJNA190832	SAMN02178793	AUZW00000000.1	representative genome	1301515	53958	Cronartium comandrae C4	Scaffold	na	https://ftp.ncbi.nlm.nih.gov/genomes/all/GCA/000/464/975/GCA_000464975.1_Cron_com_1.0
GCA_000465215.2	PRJNA192591	SAMN02981545	ATLS00000000.1	representative genome	1302712	91370	Pyrenophora seminiperda CCB06	Scaffold	na	https://ftp.ncbi.nlm.nih.gov/genomes/all/GCA/000/465/215/GCA_000465215.2_Pysem1.0
GCA_000465575.1	PRJNA215962	SAMN02469681	AVQF00000000.1	representative genome	489632	489632	Pseudomonas chengduensis	Contig	GCF_000465575.1	https://ftp.ncbi.nlm.nih.gov/genomes/all/GCA/000/465/575/GCA_000465575.1_GS_De_Novo_Assembly
GCA_000468175.2	PRJNA190825	SAMN02178792	AUWJ00000000.2	representative genome	4786	4786	Phytophthora cryptogea	Scaffold	na	https://ftp.ncbi.nlm.nih.gov/genomes/all/GCA/000/468/175/GCA_000468175.2_ASM46817v2
GCA_000470775.1	PRJNA215687	SAMN02603223		representative genome	1389489	1575	Leifsonia xyli subsp. cynodontis DSM 46306	Complete Genome	GCF_000470775.1	https://ftp.ncbi.nlm.nih.gov/genomes/all/GCA/000/470/775/GCA_000470775.1_ASM47077v1
GCA_000472105.1	PRJNA213258	SAMN02953868	AWUT00000000.1	na	28584	28584	Drosophila suzukii	Scaffold	GCF_000472105.1	https://ftp.ncbi.nlm.nih.gov/genomes/all/GCA/000/472/105/GCA_000472105.1_Dsuzukii.v01
GCA_000472525.1	PRJNA182743	SAMN02440790	AWZT00000000.1	representative genome	948106	948106	Paraburkholderia dilworthii	Scaffold	GCF_000472525.1	https://ftp.ncbi.nlm.nih.gov/genomes/all/GCA/000/472/525/GCA_000472525.1_ASM47252v1
GCA_000472825.1	PRJNA163559	SAMN02440713	AXAN00000000.1	representative genome	1038869	312026	Paraburkholderia mimosarum LMG 23256 = NBRC 106338	Scaffold	GCF_000472825.1	https://ftp.ncbi.nlm.nih.gov/genomes/all/GCA/000/472/825/GCA_000472825.1_ASM47282v1
GCA_000474765.1	PRJNA215329	SAMN02318190	AVOY00000000.1	representative genome	1387231	1387231	Pseudomonas aestus	Contig	GCF_000474765.1	https://ftp.ncbi.nlm.nih.gov/genomes/all/GCA/000/474/765/GCA_000474765.1_CMAA1215_1.0
GCA_000475195.1	PRJNA29447	SAMN00100712	AWGM00000000.1	representative genome	121845	121845	Diaphorina citri	Scaffold	GCF_000475195.1	https://ftp.ncbi.nlm.nih.gov/genomes/all/GCA/000/475/195/GCA_000475195.1_Diaci_psyllid_genome_assembly_version_1.1
GCA_000477435.1	PRJNA61809	SAMN02603948		representative genome	946483	1436290	Candidatus Symbiobacter mobilis CR	Complete Genome	GCF_000477435.1	https://ftp.ncbi.nlm.nih.gov/genomes/all/GCA/000/477/435/GCA_000477435.1_ASM47743v1
GCA_000478605.2	PRJNA193392	SAMN02116697	ASHX00000000.2	representative genome	1306406	285540	Streptomyces thermolilacinus SPC6	Contig	GCF_000478605.2	https://ftp.ncbi.nlm.nih.gov/genomes/all/GCA/000/478/605/GCA_000478605.2_ASM47860v2
GCA_000484635.1	PRJNA195787	SAMN02441113	AXVM00000000.1	representative genome	1121348	265291	Comamonas badia DSM 17552	Contig	GCF_000484635.1	https://ftp.ncbi.nlm.nih.gov/genomes/all/GCA/000/484/635/GCA_000484635.1_ASM48463v1
GCA_000495255.1	PRJNA214439	SAMN02470708	AVAO00000000.1	representative genome	321961	321961	Candidatus Phytoplasma tritici	Contig	GCF_000495255.1	https://ftp.ncbi.nlm.nih.gov/genomes/all/GCA/000/495/255/GCA_000495255.1_WBD
GCA_000496595.1	PRJNA181147	SAMN02604175		representative genome	1261131	309868	Candidatus Liberibacter americanus str. Sao Paulo	Complete Genome	GCF_000496595.1	https://ftp.ncbi.nlm.nih.gov/genomes/all/GCA/000/496/595/GCA_000496595.1_ASM49659v1
GCA_000497045.1	PRJNA217085	SAMN02334589	AWXO00000000.1	representative genome	1365824	1392244	Kalmanozyma brasiliensis GHG001	Scaffold	GCF_000497045.1	https://ftp.ncbi.nlm.nih.gov/genomes/all/GCA/000/497/045/GCA_000497045.1_PSEUBRA1
GCA_000497325.3	PRJNA41113	SAMN02371877	AYJV00000000.2	na	48490	48490	Fusarium circinatum	Chromosome	na	https://ftp.ncbi.nlm.nih.gov/genomes/all/GCA/000/497/325/GCA_000497325.3_ASM49732v3
GCA_000497425.1	PRJNA210149	SAMN02469390	AWQW00000000.1	representative genome	1352941	193462	Streptomyces niveus NCIMB 11891	Chromosome	GCF_000497425.1	https://ftp.ncbi.nlm.nih.gov/genomes/all/GCA/000/497/425/GCA_000497425.1_S.niveus_v1
GCA_000497445.1	PRJNA210150	SAMN02469393	AWQX00000000.1	representative genome	1352936	285450	Streptomyces roseochromogenus subsp. oscitans DS 12.976	Chromosome	GCF_000497445.1	https://ftp.ncbi.nlm.nih.gov/genomes/all/GCA/000/497/445/GCA_000497445.1_S.roseochromogenes_v1
GCA_000498575.2	PRJNA217843	SAMN02470138	AWSQ00000000.1	representative genome	1395571	574962	Pseudomonas taeanensis MS-3	Contig	GCF_000498575.2	https://ftp.ncbi.nlm.nih.gov/genomes/all/GCA/000/498/575/GCA_000498575.2_MS-3
GCA_000498615.1	PRJNA219149	SAMN02566892	AWWW00000000.1	na	1400345	58128	Helminthosporium solani B-AC-16A	Contig	na	https://ftp.ncbi.nlm.nih.gov/genomes/all/GCA/000/498/615/GCA_000498615.1_Hsolani1.0
GCA_000498855.2	PRJNA174445	SAMN01162173	AYRD00000000.2	na	1230121	54899	Diaporthe longicolla MSPL 10-6	Scaffold	na	https://ftp.ncbi.nlm.nih.gov/genomes/all/GCA/000/498/855/GCA_000498855.2_ASM49885v2
GCA_000498975.2	PRJNA215706	SAMN02470220		representative genome	1306993	1306993	Pseudomonas soli	Complete Genome	GCF_000498975.2	https://ftp.ncbi.nlm.nih.gov/genomes/all/GCA/000/498/975/GCA_000498975.2_ASM49897v2
GCA_000500205.2	PRJNA190827	SAMN02178795	AWVV00000000.2	na	129355	129355	Phytophthora lateralis	Scaffold	na	https://ftp.ncbi.nlm.nih.gov/genomes/all/GCA/000/500/205/GCA_000500205.2_ASM50020v2
GCA_000500225.2	PRJNA190828	SAMN02178790	AWVW00000000.2	representative genome	538568	538568	Phytophthora pinifolia	Scaffold	na	https://ftp.ncbi.nlm.nih.gov/genomes/all/GCA/000/500/225/GCA_000500225.2_ASM50022v2
GCA_000500245.1	PRJNA190829	SAMN02178794	AWVX00000000.1	representative genome	1301521	27354	Cronartium ribicola 11-2	Scaffold	na	https://ftp.ncbi.nlm.nih.gov/genomes/all/GCA/000/500/245/GCA_000500245.1_Cro_ribi_1.0
GCA_000500325.2	PRJNA171749	SAMN02376991	AYNB00000000.2	representative genome	7539	7539	Leptinotarsa decemlineata	Scaffold	GCF_000500325.1	https://ftp.ncbi.nlm.nih.gov/genomes/all/GCA/000/500/325/GCA_000500325.2_Ldec_2.0
GCA_000500775.1	PRJNA190830	SAMN02178791	AXDN00000000.1	na	1301520	60197	Cronartium quercuum f. sp. banksianae CqE3WM	Scaffold	na	https://ftp.ncbi.nlm.nih.gov/genomes/all/GCA/000/500/775/GCA_000500775.1_Cro_quer_1.0
GCA_000500795.1	PRJNA190831	SAMN02178785	AXDO00000000.1	representative genome	1300066	27356	Endocronartium harknessii PhW48OC	Scaffold	na	https://ftp.ncbi.nlm.nih.gov/genomes/all/GCA/000/500/795/GCA_000500795.1_Endo_hark_1.0
GCA_000503215.1	PRJNA224560	SAMN02469303	AYTD00000000.1	representative genome	915099	915099	Pseudomonas canadensis	Scaffold	GCF_000503215.1	https://ftp.ncbi.nlm.nih.gov/genomes/all/GCA/000/503/215/GCA_000503215.1_Pseudomonas_sp_2-92_R01
GCA_000503235.1	PRJNA227173	SAMN02981572	AYSA00000000.1	representative genome	1432307	77105	Sclerotinia borealis F-4128	Scaffold	na	https://ftp.ncbi.nlm.nih.gov/genomes/all/GCA/000/503/235/GCA_000503235.1_SBOR_1
GCA_000504345.2	PRJNA212329	SAMN02258477	AWYC00000000.2	na	1367079	111012	Lecanosticta acicola CBS 871.95	Scaffold	na	https://ftp.ncbi.nlm.nih.gov/genomes/all/GCA/000/504/345/GCA_000504345.2_ASM50434v2
GCA_000504365.2	PRJNA212512	SAMN02254956	AWYD00000000.2	representative genome	1367541	858812	Pseudocercospora pini-densiflorae CBS 125139	Scaffold	na	https://ftp.ncbi.nlm.nih.gov/genomes/all/GCA/000/504/365/GCA_000504365.2_ASM50436v2
GCA_000504385.2	PRJNA212505	SAMN02254957	AWYE00000000.2	representative genome	1367536	2059849	Exutisphaerella laricina CBS 326.52	Scaffold	na	https://ftp.ncbi.nlm.nih.gov/genomes/all/GCA/000/504/385/GCA_000504385.2_ASM50438v2
GCA_000504405.2	PRJNA212506	SAMN02254960	AWYF00000000.2	representative genome	333113	333113	Mycosphaerella sp. Ston1	Scaffold	na	https://ftp.ncbi.nlm.nih.gov/genomes/all/GCA/000/504/405/GCA_000504405.2_ASM50440v2
GCA_000504585.2	PRJNA230133	SAMN02427182		representative genome	93220	93220	Pandoraea pnomenusa	Complete Genome	GCF_000504585.2	https://ftp.ncbi.nlm.nih.gov/genomes/all/GCA/000/504/585/GCA_000504585.2_ASM50458v2
GCA_000509465.1	PRJNA205154	SAMN02178347	AVGB00000000.1	na	4792	4792	Phytophthora parasitica	Scaffold	na	https://ftp.ncbi.nlm.nih.gov/genomes/all/GCA/000/509/465/GCA_000509465.1_Phyt_para_CJ02B3_V1
GCA_000509485.1	PRJNA205155	SAMN02178348	AVGC00000000.1	na	4792	4792	Phytophthora parasitica	Scaffold	na	https://ftp.ncbi.nlm.nih.gov/genomes/all/GCA/000/509/485/GCA_000509485.1_Phyt_para_CJ05E6_V1
GCA_000509505.1	PRJNA205156	SAMN02178349	AVGD00000000.1	na	4792	4792	Phytophthora parasitica	Scaffold	na	https://ftp.ncbi.nlm.nih.gov/genomes/all/GCA/000/509/505/GCA_000509505.1_Phyt_para_CHvinca01_V1
GCA_000509525.1	PRJNA205153	SAMN02178346	AVGE00000000.1	na	4792	4792	Phytophthora parasitica	Scaffold	na	https://ftp.ncbi.nlm.nih.gov/genomes/all/GCA/000/509/525/GCA_000509525.1_Phyt_para_IAC_01_95_V1
GCA_000513815.1	PRJNA207855	SAMN02745703	JABP00000000.1	na	1344414	51453	Trichoderma reesei RUT C-30	Scaffold	na	https://ftp.ncbi.nlm.nih.gov/genomes/all/GCA/000/513/815/GCA_000513815.1_TrireRUTC30_1
GCA_000513835.1	PRJNA210336	SAMN02597198	AZUT00000000.1	representative genome	935867	157784	Pseudomonas thermotolerans J53	Scaffold	GCF_000513835.1	https://ftp.ncbi.nlm.nih.gov/genomes/all/GCA/000/513/835/GCA_000513835.1_ASM51383v1
GCA_000517305.1	PRJNA232591	SAMN02641561		representative genome	1441629	36746	Pseudomonas cichorii JBC1	Complete Genome	GCF_000517305.1	https://ftp.ncbi.nlm.nih.gov/genomes/all/GCA/000/517/305/GCA_000517305.1_ASM51730v1
GCA_000517465.1	PRJNA215967	SAMN02319046	AWNI00000000.1	representative genome	84754	84754	Moesziomyces aphidis	Scaffold	na	https://ftp.ncbi.nlm.nih.gov/genomes/all/GCA/000/517/465/GCA_000517465.1_PseuAph1.0
GCA_000518645.1	PRJNA204106	SAMN02584971	JADZ00000000.1	representative genome	1336244	230310	Curvibacter gracilis ATCC BAA-807	Scaffold	GCF_000518645.1	https://ftp.ncbi.nlm.nih.gov/genomes/all/GCA/000/518/645/GCA_000518645.1_ASM51864v1
GCA_000518745.1	PRJNA204094	SAMN02584966	JAEE00000000.1	representative genome	1336237	86187	Phaseolibacter flectens ATCC 12775	Scaffold	GCF_000518745.1	https://ftp.ncbi.nlm.nih.gov/genomes/all/GCA/000/518/745/GCA_000518745.1_ASM51874v1
GCA_000518785.1	PRJNA204053	SAMN02584964	JAEG00000000.1	representative genome	1336235	448181	Ciceribacter selenitireducens ATCC BAA-1503	Scaffold	GCF_000518785.1	https://ftp.ncbi.nlm.nih.gov/genomes/all/GCA/000/518/785/GCA_000518785.1_ASM51878v1
GCA_000519185.1	PRJNA165365	SAMN02584919	JAFA00000000.1	representative genome	1121127	392320	Paraburkholderia nodosa DSM 21604	Scaffold	GCF_000519185.1	https://ftp.ncbi.nlm.nih.gov/genomes/all/GCA/000/519/185/GCA_000519185.1_ASM51918v1
GCA_000520075.1	PRJNA187372	SAMN01906578	AYTG00000000.1	representative genome	112090	112090	Aphanomyces astaci	Scaffold	GCF_000520075.1	https://ftp.ncbi.nlm.nih.gov/genomes/all/GCA/000/520/075/GCA_000520075.1_Apha_asta_APO3_V1
GCA_000520115.1	PRJNA188082	SAMN01907307	AYTH00000000.1	representative genome	157072	157072	Aphanomyces invadans	Scaffold	GCF_000520115.1	https://ftp.ncbi.nlm.nih.gov/genomes/all/GCA/000/520/115/GCA_000520115.1_Apha_inva_NJM9701_V1
GCA_000522545.2	PRJNA197459	SAMN02641588		representative genome	1323664	75105	Paraburkholderia caribensis MBA4	Complete Genome	GCF_000522545.2	https://ftp.ncbi.nlm.nih.gov/genomes/all/GCA/000/522/545/GCA_000522545.2_ASM52254v2
GCA_000523435.1	PRJNA160939	SAMN02981449	AMCN00000000.1	representative genome	930089	5017	Bipolaris zeicola 26-R-13	Scaffold	GCF_000523435.1	https://ftp.ncbi.nlm.nih.gov/genomes/all/GCA/000/523/435/GCA_000523435.1_Cochliobolus_carbonum_v1.0
GCA_000523455.1	PRJNA160935	SAMN02981450	AMCO00000000.1	representative genome	930090	101162	Bipolaris oryzae ATCC 44560	Scaffold	GCF_000523455.1	https://ftp.ncbi.nlm.nih.gov/genomes/all/GCA/000/523/455/GCA_000523455.1_Cochliobolus_miyabeanus_v1.0
GCA_000524645.1	PRJNA73133	SAMN02981579	JATN00000000.1	na	1086054	456999	Rhizoctonia solani AG-3 Rhs1AP	Scaffold	na	https://ftp.ncbi.nlm.nih.gov/genomes/all/GCA/000/524/645/GCA_000524645.1_Rhizoctonia_solani_AG-3
GCA_000526235.1	PRJNA185223	SAMN02584924	JAFR00000000.1	representative genome	1278304	264635	Acholeplasma granularum ATCC 19168	Contig	GCF_000526235.1	https://ftp.ncbi.nlm.nih.gov/genomes/all/GCA/000/526/235/GCA_000526235.1_ASM52623v1
GCA_000527765.2	PRJNA160941	SAMN02981453	AMCY00000000.2	representative genome	930091	40125	Bipolaris victoriae FI3	Contig	na	https://ftp.ncbi.nlm.nih.gov/genomes/all/GCA/000/527/765/GCA_000527765.2_ANU_Cvic_canu1.6_pilon5
GCA_000559025.1	PRJNA232942	SAMN02952968	JAAN00000000.1	representative genome	1442599	1244513	Luteimonas huabeiensis HB2	Contig	GCF_000559025.1	https://ftp.ncbi.nlm.nih.gov/genomes/all/GCA/000/559/025/GCA_000559025.1_Luteimonas_huabeiensis_HB-2_Genome
GCA_000573905.2	PRJNA13770	SAMN02981556	AVCL00000000.2	representative genome	4537	4537	Oryza punctata	Chromosome	na	https://ftp.ncbi.nlm.nih.gov/genomes/all/GCA/000/573/905/GCA_000573905.2_OpunRS2
GCA_000576065.2	PRJNA48107	SAMN02981560	AWHD00000000.2	representative genome	4536	4536	Oryza nivara	Chromosome	na	https://ftp.ncbi.nlm.nih.gov/genomes/all/GCA/000/576/065/GCA_000576065.2_OnivRS2
GCA_000576495.2	PRJNA48429	SAMN02981440	ALNU00000000.3	representative genome	40148	40148	Oryza glumipatula	Chromosome	na	https://ftp.ncbi.nlm.nih.gov/genomes/all/GCA/000/576/495/GCA_000576495.2_OgluRS3
GCA_000577275.2	PRJEB4920	SAMEA3138925	CBYB000000000.1	representative genome	348824	348824	Rhizobium favelukesii	Chromosome	GCF_000577275.2	https://ftp.ncbi.nlm.nih.gov/genomes/all/GCA/000/577/275/GCA_000577275.2_LPU83
GCA_000582825.1	PRJEB3404	SAMEA3138951	CBMN000000000.1	representative genome	112521	112521	Hordeum pubiflorum	Scaffold	na	https://ftp.ncbi.nlm.nih.gov/genomes/all/GCA/000/582/825/GCA_000582825.1_Hordeum_pubiflorum_assembly1
GCA_000582985.1	PRJNA233987	SAMN02580179	JARH00000000.1	na	1445577	710243	Colletotrichum fioriniae PJ7	Scaffold	GCF_000582985.1	https://ftp.ncbi.nlm.nih.gov/genomes/all/GCA/000/582/985/GCA_000582985.1_CFIO01
GCA_000585705.1	PRJNA63281	SAMN02981315	AEYB00000000.1	na	994087	232082	Fusarium virguliforme Mont-1	Contig	na	https://ftp.ncbi.nlm.nih.gov/genomes/all/GCA/000/585/705/GCA_000585705.1_Fusarium_virguliforme_1.0
GCA_000590885.1	PRJNA238419	SAMN02666699	JFHN00000000.1	representative genome	69222	69222	Erwinia mallotivora	Contig	GCF_000590885.1	https://ftp.ncbi.nlm.nih.gov/genomes/all/GCA/000/590/885/GCA_000590885.1_MSR-CA7.0
GCA_000591435.1	PRJNA230500	SAMN02798139	JELW00000000.1	na	568076	568076	Metarhizium robertsii	Scaffold	na	https://ftp.ncbi.nlm.nih.gov/genomes/all/GCA/000/591/435/GCA_000591435.1_MR2010_11_27
GCA_000599445.1	PRJNA235346	SAMN02585717	JATU00000000.1	na	5518	5518	Fusarium graminearum	Chromosome	na	https://ftp.ncbi.nlm.nih.gov/genomes/all/GCA/000/599/445/GCA_000599445.1_CS3005v1
GCA_000621665.1	PRJNA223117	SAMN02744004	JHXQ00000000.1	representative genome	1370122	78527	Rhizobium undicola ORS 992 = ATCC 700741	Scaffold	GCF_000621665.1	https://ftp.ncbi.nlm.nih.gov/genomes/all/GCA/000/621/665/GCA_000621665.1_ASM62166v1
GCA_000633895.1	PRJNA182499	SAMN02730188	AOSL00000000.1	na	1264691	13563	Heterobasidion annosum 03012	Contig	na	https://ftp.ncbi.nlm.nih.gov/genomes/all/GCA/000/633/895/GCA_000633895.1_Ha2.0
GCA_000636095.1	PRJNA178139	SAMN01797446	ANCD00000000.1	na	168631	168631	Chilo suppressalis	Contig	na	https://ftp.ncbi.nlm.nih.gov/genomes/all/GCA/000/636/095/GCA_000636095.1_CsuOGS1.0
GCA_000648695.2	PRJNA167478	SAMN02628949	JHOM00000000.2	representative genome	166361	166361	Onthophagus taurus	Scaffold	GCF_000648695.1	https://ftp.ncbi.nlm.nih.gov/genomes/all/GCA/000/648/695/GCA_000648695.2_Otau_2.0
GCA_000661955.1	PRJNA244760	SAMN02727981		representative genome	216778	216778	Stenotrophomonas rhizophila	Chromosome	GCF_000661955.1	https://ftp.ncbi.nlm.nih.gov/genomes/all/GCA/000/661/955/GCA_000661955.1_ASM66195v1
GCA_000671355.1	PRJNA215898	SAMN02333269	AXCF00000000.1	na	1400760	66738	Diplodia sapinea CMW 190	Scaffold	na	https://ftp.ncbi.nlm.nih.gov/genomes/all/GCA/000/671/355/GCA_000671355.1_Dpinea_v1.0
GCA_000684975.1	PRJDB247	SAMD00000367	BAXZ00000000.1	representative genome	1218074	660537	Paraburkholderia acidipaludis NBRC 101816	Contig	GCF_000684975.1	https://ftp.ncbi.nlm.nih.gov/genomes/all/GCA/000/684/975/GCA_000684975.1_ASM68497v1
GCA_000685015.1	PRJDB248	SAMD00000368	BAYA00000000.1	representative genome	1218075	765414	Paraburkholderia bannensis NBRC 103871	Contig	GCF_000685015.1	https://ftp.ncbi.nlm.nih.gov/genomes/all/GCA/000/685/015/GCA_000685015.1_ASM68501v1
GCA_000685035.1	PRJDB249	SAMD00000356	BAYB00000000.1	representative genome	1218076	386056	Paraburkholderia ferrariae NBRC 106233	Contig	GCF_000685035.1	https://ftp.ncbi.nlm.nih.gov/genomes/all/GCA/000/685/035/GCA_000685035.1_ASM68503v1
GCA_000685075.1	PRJDB256	SAMD00000363	BAYD00000000.1	representative genome	1218083	614212	Paraburkholderia oxyphila NBRC 105797	Contig	GCF_000685075.1	https://ftp.ncbi.nlm.nih.gov/genomes/all/GCA/000/685/075/GCA_000685075.1_ASM68507v1
GCA_000686205.4	PRJNA243070	SAMN02712365	JHVZ00000000.4	na	53985	53985	Phytophthora fragariae	Scaffold	na	https://ftp.ncbi.nlm.nih.gov/genomes/all/GCA/000/686/205/GCA_000686205.4_P.fr2.0
GCA_000687165.1	PRJNA223028	SAMN02743377	JMKU00000000.1	representative genome	1408420	862720	Acidovorax oryzae ATCC 19882	Scaffold	GCF_000687165.1	https://ftp.ncbi.nlm.nih.gov/genomes/all/GCA/000/687/165/GCA_000687165.1_ASM68716v1
GCA_000687305.2	PRJNA244739	SAMN02728490	JMRJ00000000.2	representative genome	129364	129364	Phytophthora rubi	Scaffold	na	https://ftp.ncbi.nlm.nih.gov/genomes/all/GCA/000/687/305/GCA_000687305.2_P.frag2.0
GCA_000687475.2	PRJNA240653	SAMN02693461		representative genome	1159556	1159556	Ustilaginoidea virens	Complete Genome	GCF_000687475.1	https://ftp.ncbi.nlm.nih.gov/genomes/all/GCA/000/687/475/GCA_000687475.2_ASM68747v2
GCA_000687735.1	PRJNA223127	SAMN02743882	JHXL00000000.1	representative genome	1408415	264634	Acholeplasma equifetale ATCC 29724	Contig	GCF_000687735.1	https://ftp.ncbi.nlm.nih.gov/genomes/all/GCA/000/687/735/GCA_000687735.1_ASM68773v1
GCA_000687835.1	PRJNA223044	SAMN02743893	JHYB00000000.1	representative genome	1408417	2150	Haploplasma modicum ATCC 29102	Contig	GCF_000687835.1	https://ftp.ncbi.nlm.nih.gov/genomes/all/GCA/000/687/835/GCA_000687835.1_ASM68783v1
GCA_000688255.1	PRJNA221061	SAMN02743894	JHYS00000000.1	representative genome	1123255	80882	Simplicispira psychrophila DSM 11588	Contig	GCF_000688255.1	https://ftp.ncbi.nlm.nih.gov/genomes/all/GCA/000/688/255/GCA_000688255.1_ASM68825v1
GCA_000695345.1	PRJNA241080	SAMN02670756	JHQJ00000000.1	na	59916	59916	Bactrocera tryoni	Scaffold	na	https://ftp.ncbi.nlm.nih.gov/genomes/all/GCA/000/695/345/GCA_000695345.1_Assembly_2.2_of_Bactrocera_tryoni_genome
GCA_000695385.1	PRJNA187548	SAMN02795944	AVOZ00000000.1	na	1287689	456999	Rhizoctonia solani AG-8 WAC10335	Scaffold	na	https://ftp.ncbi.nlm.nih.gov/genomes/all/GCA/000/695/385/GCA_000695385.1_RSAG8-1.V1
GCA_000696135.1	PRJNA246670	SAMN02769489	JMSE00000000.1	na	1173701	1173701	Colletotrichum sublineola	Scaffold	na	https://ftp.ncbi.nlm.nih.gov/genomes/all/GCA/000/696/135/GCA_000696135.1_ASM69613v1
GCA_000696185.1	PRJNA209102	SAMN02796068	JNBY00000000.1	representative genome	1348663	81942	Kitasatospora cheerisanensis KCTC 2395	Scaffold	GCF_000696185.1	https://ftp.ncbi.nlm.nih.gov/genomes/all/GCA/000/696/185/GCA_000696185.1_ASM69618v1
GCA_000696225.1	PRJDB1609	SAMD00000327	BAWN00000000.1	representative genome	1458427	1458427	Serpentinimonas barnesii	Scaffold	GCF_000696225.1	https://ftp.ncbi.nlm.nih.gov/genomes/all/GCA/000/696/225/GCA_000696225.1_ASM69622v1
GCA_000696345.2	PRJNA239153	SAMN02615698		representative genome	1163398	1163398	Pseudomonas donghuensis	Complete Genome	GCF_000696345.2	https://ftp.ncbi.nlm.nih.gov/genomes/all/GCA/000/696/345/GCA_000696345.2_ASM69634v2
GCA_000696525.1	PRJNA63485	SAMN02799222	AFEW00000000.1	na	180498	180498	Jatropha curcas	Scaffold	GCF_000696525.1	https://ftp.ncbi.nlm.nih.gov/genomes/all/GCA/000/696/525/GCA_000696525.1_JatCur_1.0
GCA_000696855.2	PRJNA168119	SAMN02728788	JJNS00000000.2	na	197043	197043	Homalodisca vitripennis	Scaffold	na	https://ftp.ncbi.nlm.nih.gov/genomes/all/GCA/000/696/855/GCA_000696855.2_Hvit_2.0
GCA_000697945.4	PRJNA203209	SAMN02303501	JMDY00000000.3	representative genome	133901	133901	Frankliniella occidentalis	Scaffold	na	https://ftp.ncbi.nlm.nih.gov/genomes/all/GCA/000/697/945/GCA_000697945.4_Focc_3.0
GCA_000697965.2	PRJNA247817	SAMN02781308		representative genome	106592	106592	Ensifer adhaerens	Complete Genome	GCF_000697965.2	https://ftp.ncbi.nlm.nih.gov/genomes/all/GCA/000/697/965/GCA_000697965.2_ASM69796v2
GCA_000699045.2	PRJNA230921	SAMN02439909	JENH00000000.2	representative genome	224129	224129	Agrilus planipennis	Scaffold	GCF_000699045.2	https://ftp.ncbi.nlm.nih.gov/genomes/all/GCA/000/699/045/GCA_000699045.2_Apla_2.0
GCA_000699505.1	PRJNA237851	SAMN02848463		representative genome	529884	529884	Rhodoluna lacicola	Complete Genome	GCF_000699505.1	https://ftp.ncbi.nlm.nih.gov/genomes/all/GCA/000/699/505/GCA_000699505.1_ASM69950v1
GCA_000705355.1	PRJNA246118	SAMN02743500	JMQK00000000.1	representative genome	1496690	1496690	Pseudorhizobium marinum	Contig	GCF_000705355.1	https://ftp.ncbi.nlm.nih.gov/genomes/all/GCA/000/705/355/GCA_000705355.1_SOAPdenovo_for_version_1.05_of_Rhizobium_marinus_MGL06
GCA_000705575.1	PRJNA235897	SAMN02588592	JAQD00000000.1	na	7227	7227	Drosophila melanogaster	Contig	na	https://ftp.ncbi.nlm.nih.gov/genomes/all/GCA/000/705/575/GCA_000705575.1_D._melanogaster_TruSeq_synthetic_long-read_assembly
GCA_000709145.1	PRJNA221345	SAMN02863992	JFZS00000000.1	representative genome	1405085	40611	Balansia obtecta B249	Contig	na	https://ftp.ncbi.nlm.nih.gov/genomes/all/GCA/000/709/145/GCA_000709145.1_BobtB249_1
GCA_000709345.1	PRJNA244948	SAMN02730072	JMDZ00000000.1	representative genome	866564	866564	Polaromonas glacialis	Scaffold	GCF_000709345.1	https://ftp.ncbi.nlm.nih.gov/genomes/all/GCA/000/709/345/GCA_000709345.1_Polaromonas_sp.
GCA_000709915.1	PRJNA243545	SAMN02715572	JJMG00000000.1	representative genome	66897	66897	Streptomyces griseorubens	Scaffold	GCF_000709915.1	https://ftp.ncbi.nlm.nih.gov/genomes/all/GCA/000/709/915/GCA_000709915.1_JSD
GCA_000712455.1	PRJNA243355	SAMN02715805	JJRZ00000000.1	na	929235	929235	Ceratocystis manginecans	Scaffold	na	https://ftp.ncbi.nlm.nih.gov/genomes/all/GCA/000/712/455/GCA_000712455.1_CMang1.0
GCA_000712465.1	PRJNA246136	SAMN02743538	JMSH00000000.1	representative genome	1580861	1580861	Huntiella moniliformis	Scaffold	na	https://ftp.ncbi.nlm.nih.gov/genomes/all/GCA/000/712/465/GCA_000712465.1_CMo_1.0
GCA_000715385.1	PRJNA227561	SAMN02802209	AZST00000000.1	na	1423351	456999	Rhizoctonia solani 123E	Contig	na	https://ftp.ncbi.nlm.nih.gov/genomes/all/GCA/000/715/385/GCA_000715385.1_Rhizoctonia_solani_123E_v1
GCA_000715845.1	PRJNA238534	SAMN02645312	JNYL00000000.1	representative genome	371720	371720	Streptomyces monomycini	Scaffold	GCF_000715845.1	https://ftp.ncbi.nlm.nih.gov/genomes/all/GCA/000/715/845/GCA_000715845.1_ASM71584v1
GCA_000716435.1	PRJNA238534	SAMN02645193	JNWO00000000.1	representative genome	285514	285514	Streptomyces xylophagus	Contig	GCF_000716435.1	https://ftp.ncbi.nlm.nih.gov/genomes/all/GCA/000/716/435/GCA_000716435.1_ASM71643v1
GCA_000716445.1	PRJNA238534	SAMN02645189	JNWK00000000.1	representative genome	43759	43759	Streptomyces wedmorensis	Contig	GCF_000716445.1	https://ftp.ncbi.nlm.nih.gov/genomes/all/GCA/000/716/445/GCA_000716445.1_ASM71644v1
GCA_000716545.1	PRJNA238534	SAMN02645204	JNWZ00000000.1	representative genome	2065	2065	Kitasatospora phosalacinea	Contig	GCF_000716545.1	https://ftp.ncbi.nlm.nih.gov/genomes/all/GCA/000/716/545/GCA_000716545.1_ASM71654v1
GCA_000716625.1	PRJNA238534	SAMN02645284	JNXJ00000000.1	representative genome	1896	1896	Streptomyces bikiniensis	Contig	GCF_000716625.1	https://ftp.ncbi.nlm.nih.gov/genomes/all/GCA/000/716/625/GCA_000716625.1_ASM71662v1
GCA_000716805.1	PRJNA238534	SAMN02645188	JNWJ00000000.1	representative genome	66378	66378	Streptomyces yerevanensis	Contig	GCF_000716805.1	https://ftp.ncbi.nlm.nih.gov/genomes/all/GCA/000/716/805/GCA_000716805.1_ASM71680v1
GCA_000716875.1	PRJNA238534	SAMN02645195	JNWQ00000000.1	representative genome	68244	68244	Streptomyces novaecaesareae	Contig	GCF_000716875.1	https://ftp.ncbi.nlm.nih.gov/genomes/all/GCA/000/716/875/GCA_000716875.1_ASM71687v1
GCA_000717025.1	PRJNA238534	SAMN02645281	JNXG00000000.1	representative genome	66869	66869	Streptomyces atroolivaceus	Contig	GCF_000717025.1	https://ftp.ncbi.nlm.nih.gov/genomes/all/GCA/000/717/025/GCA_000717025.1_ASM71702v1
GCA_000717055.1	PRJNA238534	SAMN02645283	JNXI00000000.1	representative genome	68219	68219	Streptomyces iakyrus	Contig	GCF_000717055.1	https://ftp.ncbi.nlm.nih.gov/genomes/all/GCA/000/717/055/GCA_000717055.1_ASM71705v1
GCA_000717245.1	PRJNA238534	SAMN02645317	JNYQ00000000.1	representative genome	1464011	1464011	[Kitasatospora] papulosa	Contig	GCF_000717245.1	https://ftp.ncbi.nlm.nih.gov/genomes/all/GCA/000/717/245/GCA_000717245.1_ASM71724v1
GCA_000717595.1	PRJNA238534	SAMN02645343	JNZO00000000.1	representative genome	68199	68199	Streptomyces flavochromogenes	Contig	GCF_000717595.1	https://ftp.ncbi.nlm.nih.gov/genomes/all/GCA/000/717/595/GCA_000717595.1_ASM71759v1
GCA_000717745.1	PRJNA238534	SAMN02645388	JOBH00000000.1	representative genome	66377	66377	Streptomyces violens	Contig	GCF_000717745.1	https://ftp.ncbi.nlm.nih.gov/genomes/all/GCA/000/717/745/GCA_000717745.1_ASM71774v1
GCA_000717995.1	PRJNA238534	SAMN02645210	JODM00000000.1	representative genome	284042	284042	Streptomyces violaceorubidus	Contig	GCF_000717995.1	https://ftp.ncbi.nlm.nih.gov/genomes/all/GCA/000/717/995/GCA_000717995.1_ASM71799v1
GCA_000718015.1	PRJNA238534	SAMN02645222	JODY00000000.1	representative genome	66875	66875	Streptomyces catenulae	Contig	GCF_000718015.1	https://ftp.ncbi.nlm.nih.gov/genomes/all/GCA/000/718/015/GCA_000718015.1_ASM71801v1
GCA_000718025.1	PRJNA238534	SAMN02645216	JODS00000000.1	representative genome	67352	67352	Kitasatospora purpeofusca	Contig	GCF_000718025.1	https://ftp.ncbi.nlm.nih.gov/genomes/all/GCA/000/718/025/GCA_000718025.1_ASM71802v1
GCA_000718085.1	PRJNA238534	SAMN02645226	JOEC00000000.1	representative genome	76636	76636	Mycetocola saprophilus	Contig	GCF_000718085.1	https://ftp.ncbi.nlm.nih.gov/genomes/all/GCA/000/718/085/GCA_000718085.1_ASM71808v1
GCA_000718095.1	PRJNA238534	SAMN02645233	JOEI00000000.1	representative genome	1440053	452529	Streptomyces scopuliridis RB72	Contig	GCF_000718095.1	https://ftp.ncbi.nlm.nih.gov/genomes/all/GCA/000/718/095/GCA_000718095.1_ASM71809v1
GCA_000718135.1	PRJNA238534	SAMN02645238	JOEM00000000.1	representative genome	66883	66883	Streptomyces cyaneofuscatus	Contig	GCF_000718135.1	https://ftp.ncbi.nlm.nih.gov/genomes/all/GCA/000/718/135/GCA_000718135.1_ASM71813v1
GCA_000718165.1	PRJNA238534	SAMN02645250	JOEY00000000.1	representative genome	285535	285535	Streptomyces fulvoviolaceus	Contig	GCF_000718165.1	https://ftp.ncbi.nlm.nih.gov/genomes/all/GCA/000/718/165/GCA_000718165.1_ASM71816v1
GCA_000718305.1	PRJNA238534	SAMN02645268	JOFQ00000000.1	representative genome	66373	66373	Streptomyces niger	Contig	GCF_000718305.1	https://ftp.ncbi.nlm.nih.gov/genomes/all/GCA/000/718/305/GCA_000718305.1_ASM71830v1
GCA_000718455.1	PRJNA238534	SAMN02645339	JNZK00000000.1	representative genome	66858	1908	Streptomyces globisporus subsp. globisporus	Contig	GCF_000718455.1	https://ftp.ncbi.nlm.nih.gov/genomes/all/GCA/000/718/455/GCA_000718455.1_ASM71845v1
GCA_000718625.1	PRJNA238534	SAMN02645384	JOBD00000000.1	representative genome	67315	67315	Streptomyces lavenduligriseus	Contig	GCF_000718625.1	https://ftp.ncbi.nlm.nih.gov/genomes/all/GCA/000/718/625/GCA_000718625.1_ASM71862v1
GCA_000718635.1	PRJNA238534	SAMN02645386	JOBF00000000.1	representative genome	67373	67373	Streptomyces varsoviensis	Contig	GCF_000718635.1	https://ftp.ncbi.nlm.nih.gov/genomes/all/GCA/000/718/635/GCA_000718635.1_ASM71863v1
GCA_000718985.1	PRJNA238534	SAMN02645209	JODL00000000.1	representative genome	44060	44060	Streptomyces megasporus	Contig	GCF_000718985.1	https://ftp.ncbi.nlm.nih.gov/genomes/all/GCA/000/718/985/GCA_000718985.1_ASM71898v1
GCA_000719095.1	PRJNA238534	SAMN02645232	JOEH00000000.1	representative genome	436229	436229	Streptacidiphilus jeojiense	Contig	GCF_000719095.1	https://ftp.ncbi.nlm.nih.gov/genomes/all/GCA/000/719/095/GCA_000719095.1_ASM71909v1
GCA_000719135.1	PRJNA238534	SAMN02645236	JOEK00000000.1	representative genome	500153	500153	Streptomyces avicenniae	Contig	GCF_000719135.1	https://ftp.ncbi.nlm.nih.gov/genomes/all/GCA/000/719/135/GCA_000719135.1_ASM71913v1
GCA_000719265.1	PRJNA238534	SAMN02645263	JOFL00000000.1	representative genome	66429	66429	Streptomyces roseoverticillatus	Contig	GCF_000719265.1	https://ftp.ncbi.nlm.nih.gov/genomes/all/GCA/000/719/265/GCA_000719265.1_ASM71926v1
GCA_000719285.1	PRJNA238534	SAMN02645270	JOFS00000000.1	representative genome	66874	66874	Streptomyces bicolor	Contig	GCF_000719285.1	https://ftp.ncbi.nlm.nih.gov/genomes/all/GCA/000/719/285/GCA_000719285.1_ASM71928v1
GCA_000720455.1	PRJNA238534	SAMN02645365	JOAK00000000.1	representative genome	1961	1961	Streptomyces virginiae	Contig	GCF_000720455.1	https://ftp.ncbi.nlm.nih.gov/genomes/all/GCA/000/720/455/GCA_000720455.1_ASM72045v1
GCA_000720485.1	PRJNA238534	SAMN02645378	JOAX00000000.1	representative genome	47761	47761	Streptomyces ochraceiscleroticus	Contig	GCF_000720485.1	https://ftp.ncbi.nlm.nih.gov/genomes/all/GCA/000/720/485/GCA_000720485.1_ASM72048v1
GCA_000720835.1	PRJNA238534	SAMN02645217	JODT00000000.1	representative genome	67256	67255	Streptomyces achromogenes subsp. achromogenes	Contig	GCF_000720835.1	https://ftp.ncbi.nlm.nih.gov/genomes/all/GCA/000/720/835/GCA_000720835.1_ASM72083v1
GCA_000721105.1	PRJNA238534	SAMN02645247	JOEV00000000.1	representative genome	1968	1968	Streptomyces cellulosae	Contig	GCF_000721105.1	https://ftp.ncbi.nlm.nih.gov/genomes/all/GCA/000/721/105/GCA_000721105.1_ASM72110v1
GCA_000721185.1	PRJNA238534	SAMN02645254	JOFC00000000.1	representative genome	1909	1909	Streptomyces griseolus	Contig	GCF_000721185.1	https://ftp.ncbi.nlm.nih.gov/genomes/all/GCA/000/721/185/GCA_000721185.1_ASM72118v1
GCA_000721755.1	PRJNA161477	SAMN02744088	AYYB00000000.1	representative genome	1043005	1042127	Aureobasidium subglaciale EXF-2481	Scaffold	GCF_000721755.1	https://ftp.ncbi.nlm.nih.gov/genomes/all/GCA/000/721/755/GCA_000721755.1_Aureobasidium_pullulans_var._subglaciale_EXF-2481_v1.0
GCA_000721765.1	PRJNA207872	SAMN02744099	AYEM00000000.1	representative genome	1043004	559561	Aureobasidium namibiae CBS 147.97	Scaffold	GCF_000721765.1	https://ftp.ncbi.nlm.nih.gov/genomes/all/GCA/000/721/765/GCA_000721765.1_Aureobasidium_pullulans_var._namibiae_CBS_147.97_v1.0
GCA_000721775.1	PRJNA207873	SAMN02744098	AYEN00000000.1	representative genome	1043003	46634	Aureobasidium melanogenum CBS 110374	Scaffold	GCF_000721775.1	https://ftp.ncbi.nlm.nih.gov/genomes/all/GCA/000/721/775/GCA_000721775.1_Aureobasidium_pullulans_var._melanogenum_CBS_110374_v1.0
GCA_000721785.1	PRJNA207874	SAMN02744100	AYEO00000000.1	representative genome	1043002	5580	Aureobasidium pullulans EXF-150	Scaffold	GCF_000721785.1	https://ftp.ncbi.nlm.nih.gov/genomes/all/GCA/000/721/785/GCA_000721785.1_Aureobasidium_pullulans_var._pullulans_EXF-150_assembly_version_1.0
GCA_000724045.1	PRJEB123	SAMEA3139060	CBXT000000000.1	na	36090	36090	Globodera pallida	Scaffold	na	https://ftp.ncbi.nlm.nih.gov/genomes/all/GCA/000/724/045/GCA_000724045.1_GPAL001
GCA_000725085.2	PRJNA227300	SAMN02401119	AZTA00000000.2	na	39946	4530	Oryza sativa Indica Group	Chromosome	na	https://ftp.ncbi.nlm.nih.gov/genomes/all/GCA/000/725/085/GCA_000725085.2_ASM72508v2
GCA_000725125.1	PRJNA239004	SAMN02649413	JFCB00000000.1	representative genome	55952	55952	Streptomyces toyocaensis	Contig	GCF_000725125.1	https://ftp.ncbi.nlm.nih.gov/genomes/all/GCA/000/725/125/GCA_000725125.1_ASM72512v1
GCA_000725475.1	PRJNA238534	SAMN02645292	JNXR00000000.1	representative genome	68194	68194	Streptomyces durhamensis	Scaffold	GCF_000725475.1	https://ftp.ncbi.nlm.nih.gov/genomes/all/GCA/000/725/475/GCA_000725475.1_Doro.v1.0
GCA_000725495.1	PRJNA238534	SAMN02645331	JNZD00000000.1	representative genome	193461	193461	Streptomyces aureus	Scaffold	GCF_000725495.1	https://ftp.ncbi.nlm.nih.gov/genomes/all/GCA/000/725/495/GCA_000725495.1_Doro.v1.0
GCA_000725545.1	PRJNA238534	SAMN02645344	JNZP00000000.1	representative genome	1905	1905	Streptomyces exfoliatus	Scaffold	GCF_000725545.1	https://ftp.ncbi.nlm.nih.gov/genomes/all/GCA/000/725/545/GCA_000725545.1_Doro.v1.0
GCA_000725555.1	PRJNA238534	SAMN02645335	JNZG00000000.1	representative genome	285574	285574	Streptomyces erythrochromogenes	Scaffold	GCF_000725555.1	https://ftp.ncbi.nlm.nih.gov/genomes/all/GCA/000/725/555/GCA_000725555.1_Doro.v1.0
GCA_000725745.1	PRJNA238534	SAMN02645372	JOAR00000000.1	representative genome	67275	67275	Streptomyces aureocirculatus	Scaffold	GCF_000725745.1	https://ftp.ncbi.nlm.nih.gov/genomes/all/GCA/000/725/745/GCA_000725745.1_Doro.v1.0
GCA_000725785.1	PRJNA238534	SAMN02645208	JNXD00000000.1	representative genome	284031	284031	Streptomyces flavovariabilis	Scaffold	GCF_000725785.1	https://ftp.ncbi.nlm.nih.gov/genomes/all/GCA/000/725/785/GCA_000725785.1_Doro.v1.0
GCA_000729825.1	PRJNA215230	SAMN02911893	JFGW00000000.1	representative genome	1344566	1344566	Epichloe sp. AL9924	Contig	na	https://ftp.ncbi.nlm.nih.gov/genomes/all/GCA/000/729/825/GCA_000729825.1_EpichlAL9924_10
GCA_000729835.1	PRJNA221544	SAMN02911898	JFHB00000000.1	representative genome	47741	47741	Atkinsonella hypoxylon	Contig	na	https://ftp.ncbi.nlm.nih.gov/genomes/all/GCA/000/729/835/GCA_000729835.1_AhypB4728v1
GCA_000729845.1	PRJNA221976	SAMN02911895	JFGY00000000.1	na	1406312	47801	Epichloe baconii ATCC 200745	Contig	na	https://ftp.ncbi.nlm.nih.gov/genomes/all/GCA/000/729/845/GCA_000729845.1_EbacATCC_200745v1
GCA_000729855.1	PRJNA221524	SAMN02911894	JFGX00000000.1	representative genome	170559	170559	Epichloe aotearoae	Contig	na	https://ftp.ncbi.nlm.nih.gov/genomes/all/GCA/000/729/855/GCA_000729855.1_ASM72985v1
GCA_000729905.1	PRJNA221343	SAMN02911897	JFHA00000000.1	na	1405084	79588	Epichloe bromicola ATCC 200750	Contig	na	https://ftp.ncbi.nlm.nih.gov/genomes/all/GCA/000/729/905/GCA_000729905.1_EbroATCC_200750v1
GCA_000729945.1	PRJNA242796	SAMN02709059	JHUM00000000.1	na	66738	66738	Diplodia sapinea	Scaffold	na	https://ftp.ncbi.nlm.nih.gov/genomes/all/GCA/000/729/945/GCA_000729945.1_ASM72994v1
GCA_000730585.1	PRJDB212	SAMD00018431	BBIR00000000.1	representative genome	1215104	256466	Pseudomonas japonica NBRC 103040 = DSM 22348	Contig	GCF_000730585.1	https://ftp.ncbi.nlm.nih.gov/genomes/all/GCA/000/730/585/GCA_000730585.1_ASM73058v1
GCA_000730645.1	PRJDB222	SAMD00018428	BBIU00000000.1	representative genome	1215114	157782	Pseudomonas parafulva NBRC 16636 = DSM 17004	Contig	GCF_000730645.1	https://ftp.ncbi.nlm.nih.gov/genomes/all/GCA/000/730/645/GCA_000730645.1_ASM73064v1
GCA_000731315.1	PRJEB1950	SAMEA3139073		representative genome	1028800	399	Neorhizobium galegae bv. orientalis str. HAMBI 540	Complete Genome	GCF_000731315.1	https://ftp.ncbi.nlm.nih.gov/genomes/all/GCA/000/731/315/GCA_000731315.1_RG540_Ch_pA
GCA_000731675.1	PRJNA245792	SAMN02739926	JMIT00000000.1	representative genome	1495066	1495066	Pseudomonas capeferrum	Scaffold	GCF_000731675.1	https://ftp.ncbi.nlm.nih.gov/genomes/all/GCA/000/731/675/GCA_000731675.1_ASM73167v1
GCA_000731825.1	PRJNA242986	SAMN02711855	JMQE00000000.1	representative genome	696354	696354	Hypocrella siamensis	Contig	na	https://ftp.ncbi.nlm.nih.gov/genomes/all/GCA/000/731/825/GCA_000731825.1_ASM73182v1
GCA_000732195.1	PRJNA251791	SAMN02840656	JNNU00000000.1	representative genome	690585	690585	Neorhizobium vignae	Contig	GCF_000732195.1	https://ftp.ncbi.nlm.nih.gov/genomes/all/GCA/000/732/195/GCA_000732195.1_ASM73219v1
GCA_000732205.1	PRJNA229139	SAMN02415140	JPET00000000.1	representative genome	1425883	29847	Verticillium tricorpus MUCL 9792	Scaffold	na	https://ftp.ncbi.nlm.nih.gov/genomes/all/GCA/000/732/205/GCA_000732205.1_ASM73220v1
GCA_000733055.2	PRJNA239660	SAMN02666737	JNNQ00000000.1	na	5507	5507	Fusarium oxysporum	Contig	na	https://ftp.ncbi.nlm.nih.gov/genomes/all/GCA/000/733/055/GCA_000733055.2_FoxyAC1-1.0
GCA_000733085.2	PRJNA239663	SAMN02666739	JNNP00000000.1	na	101201	101201	Trichoderma asperellum	Contig	na	https://ftp.ncbi.nlm.nih.gov/genomes/all/GCA/000/733/085/GCA_000733085.2_ThB05-1.0
GCA_000733355.1	PRJNA252809	SAMN02863111	JNVV00000000.1	representative genome	1609947	1609947	Falciphora oryzae	Scaffold	na	https://ftp.ncbi.nlm.nih.gov/genomes/all/GCA/000/733/355/GCA_000733355.1_ASM73335v1
GCA_000733715.2	PRJNA173199	SAMN02728191		representative genome	1225174	300	Pseudomonas mendocina S5.2	Complete Genome	GCF_000733715.2	https://ftp.ncbi.nlm.nih.gov/genomes/all/GCA/000/733/715/GCA_000733715.2_ASM73371v2
GCA_000737105.1	PRJNA236442	SAMN02592733	JPQE00000000.1	na	478097	3983	Manihot esculenta subsp. flabellifolia	Scaffold	na	https://ftp.ncbi.nlm.nih.gov/genomes/all/GCA/000/737/105/GCA_000737105.1_MW_v2d
GCA_000739045.1	PRJNA248928	SAMN02803977	JNFQ00000000.1	representative genome	67332	67332	Streptomyces mutabilis	Scaffold	GCF_000739045.1	https://ftp.ncbi.nlm.nih.gov/genomes/all/GCA/000/739/045/GCA_000739045.1_ASM73904v1
GCA_000739145.1	PRJNA245858	SAMN02840975	JNNZ00000000.1	na	5530	5530	Metarhizium anisopliae	Contig	na	https://ftp.ncbi.nlm.nih.gov/genomes/all/GCA/000/739/145/GCA_000739145.1_Metarhizium_anisopliae
GCA_000739775.1	PRJDB253	SAMD00017342	BBJH00000000.1	representative genome	1218080	634127	Paraburkholderia heleia NBRC 101817	Contig	GCF_000739775.1	https://ftp.ncbi.nlm.nih.gov/genomes/all/GCA/000/739/775/GCA_000739775.1_ASM73977v1
GCA_000739935.1	PRJDB401	SAMD00016892	BBJU00000000.1	representative genome	1368415	28099	Agrobacterium rubi TR3 = NBRC 13261	Contig	GCF_000739935.1	https://ftp.ncbi.nlm.nih.gov/genomes/all/GCA/000/739/935/GCA_000739935.1_ASM73993v1
GCA_000739995.1	PRJDB446	SAMD00018641	BBJX00000000.1	representative genome	1223521	290309	Comamonas granuli NBRC 101663	Contig	GCF_000739995.1	https://ftp.ncbi.nlm.nih.gov/genomes/all/GCA/000/739/995/GCA_000739995.1_ASM73999v1
GCA_000740965.1	PRJNA252906	SAMN02983234		representative genome	29471	29471	Pectobacterium atrosepticum	Complete Genome	GCF_000740965.1	https://ftp.ncbi.nlm.nih.gov/genomes/all/GCA/000/740/965/GCA_000740965.1_ASM74096v1
GCA_000741825.1	PRJNA244541	SAMN02867546	JOUB00000000.1	representative genome	80866	80866	Delftia acidovorans	Scaffold	GCF_000741825.1	https://ftp.ncbi.nlm.nih.gov/genomes/all/GCA/000/741/825/GCA_000741825.1_ASM74182v1
GCA_000743335.1	PRJNA182303	SAMN02671749	JFHG00000000.1	na	1263492	5503	Curvularia lunata CX-3	Scaffold	na	https://ftp.ncbi.nlm.nih.gov/genomes/all/GCA/000/743/335/GCA_000743335.1_ASM74333v1
GCA_000743535.1	PRJNA214575	SAMN03004373	AVCJ00000000.1	representative genome	1121014	375061	Arenimonas donghaensis DSM 18148 = HO3-R19	Contig	GCF_000743535.1	https://ftp.ncbi.nlm.nih.gov/genomes/all/GCA/000/743/535/GCA_000743535.1_ASM74353v1
GCA_000744225.1	PRJNA234781	SAMN02745411	JQLN00000000.1	representative genome	1449347	58352	Kitasatospora mediocidica KCTC 9733	Contig	GCF_000744225.1	https://ftp.ncbi.nlm.nih.gov/genomes/all/GCA/000/744/225/GCA_000744225.1_ASM74422v1
GCA_000744655.1	PRJNA234778	SAMN02745414	JQMJ00000000.1	representative genome	981369	405783	Streptacidiphilus rugosus AM-16	Contig	GCF_000744655.1	https://ftp.ncbi.nlm.nih.gov/genomes/all/GCA/000/744/655/GCA_000744655.1_ASM74465v1
GCA_000744705.1	PRJNA234786	SAMN02745413	JQML00000000.1	representative genome	1449352	105425	Streptacidiphilus albus JL83	Contig	GCF_000744705.1	https://ftp.ncbi.nlm.nih.gov/genomes/all/GCA/000/744/705/GCA_000744705.1_ASM74470v1
GCA_000744785.1	PRJNA234862	SAMN02745392	JQMO00000000.1	representative genome	1449346	58347	Kitasatospora azatica KCTC 9699	Contig	GCF_000744785.1	https://ftp.ncbi.nlm.nih.gov/genomes/all/GCA/000/744/785/GCA_000744785.1_ASM74478v1
GCA_000744815.1	PRJNA234788	SAMN02745412	JQMQ00000000.1	representative genome	1449353	348818	Streptacidiphilus oryzae TH49	Contig	GCF_000744815.1	https://ftp.ncbi.nlm.nih.gov/genomes/all/GCA/000/744/815/GCA_000744815.1_ASM74481v1
GCA_000745345.1	PRJNA234789	SAMN02745173	JQNR00000000.1	representative genome	1449355	89050	Streptomyces yeochonensis CN732	Contig	GCF_000745345.1	https://ftp.ncbi.nlm.nih.gov/genomes/all/GCA/000/745/345/GCA_000745345.1_ASM74534v1
GCA_000745855.1	PRJNA221063	SAMN02745804	JQKD00000000.1	representative genome	1123504	151755	Xenophilus azovorans DSM 13620	Scaffold	GCF_000745855.1	https://ftp.ncbi.nlm.nih.gov/genomes/all/GCA/000/745/855/GCA_000745855.1_ASM74585v1
GCA_000747075.1	PRJNA214577	SAMN03015223	AVCH00000000.1	representative genome	1384054	354197	Arenimonas malthae CC-JY-1	Contig	GCF_000747075.1	https://ftp.ncbi.nlm.nih.gov/genomes/all/GCA/000/747/075/GCA_000747075.1_ASM74707v1
GCA_000747155.1	PRJNA214574	SAMN03015291	AVCK00000000.1	representative genome	1384056	948077	Arenimonas metalli CF5-1	Contig	GCF_000747155.1	https://ftp.ncbi.nlm.nih.gov/genomes/all/GCA/000/747/155/GCA_000747155.1_ASM74715v1
GCA_000747765.1	PRJDB2910	SAMD00018595	BBIZ00000000.1	representative genome	84753	84753	Moesziomyces antarcticus	Scaffold	GCF_000747765.1	https://ftp.ncbi.nlm.nih.gov/genomes/all/GCA/000/747/765/GCA_000747765.1_ASM74776v1
GCA_000749845.1	PRJNA258505	SAMN02999474	JQHM00000000.1	representative genome	55207	55207	Pectobacterium betavasculorum	Contig	GCF_000749845.1	https://ftp.ncbi.nlm.nih.gov/genomes/all/GCA/000/749/845/GCA_000749845.1_ASM74984v1
GCA_000751215.2	PRJEB6934	SAMEA2691382	CCNS00000000.2	representative genome	60547	60547	Caballeronia glathei	Contig	GCF_000751215.2	https://ftp.ncbi.nlm.nih.gov/genomes/all/GCA/000/751/215/GCA_000751215.2_Bglat_v2
GCA_000751395.2	PRJEB6298	SAMEA2531522	CCEW00000000.1	na	1131323	1131323	Phytophthora pisi	Scaffold	na	https://ftp.ncbi.nlm.nih.gov/genomes/all/GCA/000/751/395/GCA_000751395.2_P._pisi_assembly
GCA_000751915.1	PRJEB6016	SAMEA2521450	CCDZ00000000.1	na	298350	298350	Meloidogyne floridensis	Scaffold	na	https://ftp.ncbi.nlm.nih.gov/genomes/all/GCA/000/751/915/GCA_000751915.1_nMf_1_1
GCA_000753635.2	PRJNA257248	SAMN02950401	JQCY00000000.2	na	7108	7108	Spodoptera frugiperda	Scaffold	na	https://ftp.ncbi.nlm.nih.gov/genomes/all/GCA/000/753/635/GCA_000753635.2_ASM75363v2
GCA_000753965.2	PRJNA214803	SAMN02315103	JPXE00000000.2	representative genome	28502	28502	Amaranthus hypochondriacus	Chromosome	na	https://ftp.ncbi.nlm.nih.gov/genomes/all/GCA/000/753/965/GCA_000753965.2_IBAB_Ahyp_2.0
GCA_000754195.3	PRJNA170244	SAMN01086904	JPYS00000000.1	na	7240	7240	Drosophila simulans	Chromosome	GCF_000754195.2	https://ftp.ncbi.nlm.nih.gov/genomes/all/GCA/000/754/195/GCA_000754195.3_ASM75419v3
GCA_000756125.1	PRJNA244417	SAMN02866341		representative genome	28450	28450	Burkholderia pseudomallei	Complete Genome	GCF_000756125.1	https://ftp.ncbi.nlm.nih.gov/genomes/all/GCA/000/756/125/GCA_000756125.1_ASM75612v1
GCA_000757425.2	PRJNA252994	SAMN02905535	JPKR00000000.2	representative genome	642227	642227	Tatumella morbirosei	Contig	GCF_000757425.2	https://ftp.ncbi.nlm.nih.gov/genomes/all/GCA/000/757/425/GCA_000757425.2_Tmorbiroseiassem5
GCA_000761155.1	PRJNA261876	SAMN03077633		representative genome	216142	216142	Pseudomonas rhizosphaerae	Complete Genome	GCF_000761155.1	https://ftp.ncbi.nlm.nih.gov/genomes/all/GCA/000/761/155/GCA_000761155.1_ASM76115v1
GCA_000763375.1	PRJNA257114	SAMN02947407	JPSY00000000.1	representative genome	450380	450380	Microbacterium profundi	Contig	GCF_000763375.1	https://ftp.ncbi.nlm.nih.gov/genomes/all/GCA/000/763/375/GCA_000763375.1_ASM76337v1
GCA_000764265.1	PRJNA258227	SAMN03025308	JRHR00000000.1	na	114742	114742	Pythium insidiosum	Scaffold	na	https://ftp.ncbi.nlm.nih.gov/genomes/all/GCA/000/764/265/GCA_000764265.1_ASM76426v1
GCA_000764855.1	PRJNA262934	SAMN03092876	JRQI00000000.1	representative genome	1885902	1885674	Xanthomonas cannabis pv. phaseoli	Scaffold	GCF_000764855.1	https://ftp.ncbi.nlm.nih.gov/genomes/all/GCA/000/764/855/GCA_000764855.1_NyagatareV1
GCA_000768335.1	PRJNA214588	SAMN03098276	AVPT00000000.1	representative genome	913325	1385522	Lysobacter arseniciresistens ZS79	Contig	GCF_000768335.1	https://ftp.ncbi.nlm.nih.gov/genomes/all/GCA/000/768/335/GCA_000768335.1_ASM76833v1
GCA_000768345.1	PRJNA214580	SAMN03098275	AVPS00000000.1	representative genome	1122185	262325	Lysobacter concretionis Ko07 = DSM 16239	Contig	GCF_000768345.1	https://ftp.ncbi.nlm.nih.gov/genomes/all/GCA/000/768/345/GCA_000768345.1_ASM76834v1
GCA_000768355.1	PRJNA214589	SAMN03098277	AVPU00000000.1	representative genome	1385517	346181	Lysobacter daejeonensis GH1-9	Contig	GCF_000768355.1	https://ftp.ncbi.nlm.nih.gov/genomes/all/GCA/000/768/355/GCA_000768355.1_ASM76835v1
GCA_000769215.1	PRJNA253730	SAMN02887289	JPYM00000000.1	na	40199	40199	Fusarium avenaceum	Scaffold	na	https://ftp.ncbi.nlm.nih.gov/genomes/all/GCA/000/769/215/GCA_000769215.1_Fave_05001
GCA_000769295.1	PRJNA253730	SAMN02850900	JQGE00000000.1	na	40199	40199	Fusarium avenaceum	Scaffold	na	https://ftp.ncbi.nlm.nih.gov/genomes/all/GCA/000/769/295/GCA_000769295.1_Fave_LH27
GCA_000769305.1	PRJNA253730	SAMN02850899	JQGD00000000.1	na	40199	40199	Fusarium avenaceum	Scaffold	na	https://ftp.ncbi.nlm.nih.gov/genomes/all/GCA/000/769/305/GCA_000769305.1_Fave_LH03
GCA_000770305.1	PRJNA251971	SAMN02843332	JNVB00000000.1	representative genome	796334	796334	Erwinia oleae	Contig	GCF_000770305.1	https://ftp.ncbi.nlm.nih.gov/genomes/all/GCA/000/770/305/GCA_000770305.1_ASM77030v1
GCA_000770795.1	PRJNA260566	SAMN03024168	JRKJ00000000.1	representative genome	1300345	414050	Lysobacter dokdonensis DS-58	Contig	GCF_000770795.1	https://ftp.ncbi.nlm.nih.gov/genomes/all/GCA/000/770/795/GCA_000770795.1_ASM77079v1
GCA_000772675.1	PRJNA240344	SAMN02676898	JFOL00000000.1	na	49012	49012	Sporisorium scitamineum	Scaffold	na	https://ftp.ncbi.nlm.nih.gov/genomes/all/GCA/000/772/675/GCA_000772675.1_Sporisorium_scitamineum_v1
GCA_000773975.1	PRJNA263655	SAMN03105172	JRUQ00000000.1	representative genome	371042	371042	Erwinia typographi	Contig	GCF_000773975.1	https://ftp.ncbi.nlm.nih.gov/genomes/all/GCA/000/773/975/GCA_000773975.1_ASM77397v1
GCA_000778455.1	PRJNA237120	SAMN02614627	JSAE00000000.1	na	7227	7227	Drosophila melanogaster	Contig	na	https://ftp.ncbi.nlm.nih.gov/genomes/all/GCA/000/778/455/GCA_000778455.1_CA_8.2_MHAP
GCA_000784735.1	PRJNA265153	SAMN03145754	JSYG00000000.1	representative genome	1577887	1577887	Dickeya undicola	Contig	GCF_000784735.1	https://ftp.ncbi.nlm.nih.gov/genomes/all/GCA/000/784/735/GCA_000784735.1_ASM78473v1
GCA_000785435.2	PRJNA263694	SAMN03120802	JTDB00000000.2	representative genome	159450	159450	Paraburkholderia sacchari	Contig	GCF_000785435.2	https://ftp.ncbi.nlm.nih.gov/genomes/all/GCA/000/785/435/GCA_000785435.2_ASM78543v2
GCA_000785685.1	PRJNA248166	SAMN02794011	JNCO00000000.1	representative genome	55588	55588	Uromyces viciae-fabae	Scaffold	na	https://ftp.ncbi.nlm.nih.gov/genomes/all/GCA/000/785/685/GCA_000785685.1_ASM78568v1
GCA_000785725.3	PRJNA257648	SAMN02953542	JPWU00000000.3	na	325452	325452	Phytophthora kernoviae	Scaffold	na	https://ftp.ncbi.nlm.nih.gov/genomes/all/GCA/000/785/725/GCA_000785725.3_NZFS3630v3
GCA_000785735.3	PRJNA257640	SAMN02953537	JPWV00000000.3	na	325452	325452	Phytophthora kernoviae	Scaffold	na	https://ftp.ncbi.nlm.nih.gov/genomes/all/GCA/000/785/735/GCA_000785735.3_NZFS2646v3
GCA_000787775.1	PRJDB3297	SAMD00022873	BBPM00000000.1	representative genome	105422	105422	Streptacidiphilus carbonis	Scaffold	GCF_000787775.1	https://ftp.ncbi.nlm.nih.gov/genomes/all/GCA/000/787/775/GCA_000787775.1_ASM78777v1
GCA_000787815.1	PRJDB3297	SAMD00022875	BBPO00000000.1	representative genome	105420	105420	Streptacidiphilus neutrinimicus	Scaffold	GCF_000787815.1	https://ftp.ncbi.nlm.nih.gov/genomes/all/GCA/000/787/815/GCA_000787815.1_ASM78781v1
GCA_000787835.1	PRJDB3297	SAMD00022876	BBPP00000000.1	representative genome	411235	411235	Streptacidiphilus melanogenes	Scaffold	GCF_000787835.1	https://ftp.ncbi.nlm.nih.gov/genomes/all/GCA/000/787/835/GCA_000787835.1_ASM78783v1
GCA_000787855.1	PRJDB3297	SAMD00022877	BBPQ00000000.1	representative genome	405782	405782	Streptacidiphilus anmyonensis	Scaffold	GCF_000787855.1	https://ftp.ncbi.nlm.nih.gov/genomes/all/GCA/000/787/855/GCA_000787855.1_ASM78785v1
GCA_000789195.1	PRJNA169314	SAMN03247844	AMDW00000000.1	na	4528	4528	Oryza longistaminata	Scaffold	na	https://ftp.ncbi.nlm.nih.gov/genomes/all/GCA/000/789/195/GCA_000789195.1_O_longistaminata_v1.0
GCA_000789215.2	PRJNA208413	SAMN02203716	JFBF00000000.1	na	27457	27457	Bactrocera dorsalis	Scaffold	GCF_000789215.1	https://ftp.ncbi.nlm.nih.gov/genomes/all/GCA/000/789/215/GCA_000789215.2_ASM78921v2
GCA_000798715.1	PRJNA247407	SAMN02803834	JNVN00000000.1	na	52586	52586	Erysiphe necator	Scaffold	na	https://ftp.ncbi.nlm.nih.gov/genomes/all/GCA/000/798/715/GCA_000798715.1_ASM79871v1
GCA_000798735.1	PRJNA248900	SAMN02803892	JNUS00000000.1	na	52586	52586	Erysiphe necator	Scaffold	na	https://ftp.ncbi.nlm.nih.gov/genomes/all/GCA/000/798/735/GCA_000798735.1_ASM79873v1
GCA_000798755.1	PRJNA248903	SAMN02803894	JNUT00000000.1	na	52586	52586	Erysiphe necator	Scaffold	na	https://ftp.ncbi.nlm.nih.gov/genomes/all/GCA/000/798/755/GCA_000798755.1_ASM79875v1
GCA_000798775.1	PRJNA248904	SAMN02803901	JNUU00000000.1	na	52586	52586	Erysiphe necator	Scaffold	na	https://ftp.ncbi.nlm.nih.gov/genomes/all/GCA/000/798/775/GCA_000798775.1_ASM79877v1
GCA_000798795.1	PRJNA248902	SAMN02803896	JOKO00000000.1	na	52586	52586	Erysiphe necator	Scaffold	na	https://ftp.ncbi.nlm.nih.gov/genomes/all/GCA/000/798/795/GCA_000798795.1_ASM79879v1
GCA_000800515.1	PRJNA268050	SAMN03202112	JTGJ00000000.1	na	1331945	29875	Trichoderma virens FT-333	Contig	na	https://ftp.ncbi.nlm.nih.gov/genomes/all/GCA/000/800/515/GCA_000800515.1_ASM80051v1
GCA_000800745.1	PRJNA174445	SAMN03254397	JUJX00000000.1	representative genome	54899	54899	Diaporthe longicolla	Scaffold	na	https://ftp.ncbi.nlm.nih.gov/genomes/all/GCA/000/800/745/GCA_000800745.1_ASM80074v1
GCA_000802245.2	PRJNA261097	SAMN03070117		representative genome	1355015	1355015	Streptomyces pluripotens	Complete Genome	GCF_000802245.2	https://ftp.ncbi.nlm.nih.gov/genomes/all/GCA/000/802/245/GCA_000802245.2_ASM80224v2
GCA_000802305.1	PRJNA261100	SAMN03070121	JTDK00000000.1	representative genome	1348253	1348253	Microbacterium mangrovi	Contig	GCF_000802305.1	https://ftp.ncbi.nlm.nih.gov/genomes/all/GCA/000/802/305/GCA_000802305.1_ASM80230v1
GCA_000803215.1	PRJNA265921	SAMN03154070	JSXC00000000.1	representative genome	2558042	2558042	Pectobacterium fontis	Contig	GCF_000803215.1	https://ftp.ncbi.nlm.nih.gov/genomes/all/GCA/000/803/215/GCA_000803215.1_ASM80321v1
GCA_000803315.1	PRJNA252053	SAMN02849387	JRMH00000000.1	representative genome	1507808	1507808	Pectobacterium actinidiae	Contig	GCF_000803315.1	https://ftp.ncbi.nlm.nih.gov/genomes/all/GCA/000/803/315/GCA_000803315.1_ASM80331v1
GCA_000804445.1	PRJNA72731	SAMN03268435	AZHE00000000.1	representative genome	1081103	92629	Metarhizium album ARSEF 1941	Scaffold	GCF_000804445.1	https://ftp.ncbi.nlm.nih.gov/genomes/all/GCA/000/804/445/GCA_000804445.1_MAM_1.0_for_version_1_of_the_Metarhizium_album_genome
GCA_000806345.2	PRJNA259565	SAMN03083541	JRNW00000000.1	representative genome	28588	28588	Zeugodacus cucurbitae	Scaffold	GCF_000806345.2	https://ftp.ncbi.nlm.nih.gov/genomes/all/GCA/000/806/345/GCA_000806345.2_ASM80634v2
GCA_000806385.1	PRJNA262457	SAMN03083277	JRUC00000000.1	representative genome	100367	100367	Leptographium procerum	Scaffold	na	https://ftp.ncbi.nlm.nih.gov/genomes/all/GCA/000/806/385/GCA_000806385.1_ASM80638v1
GCA_000806415.1	PRJNA266854	SAMN03174901	JTAK00000000.1	representative genome	706570	706570	Pseudomonas flexibilis	Contig	GCF_000806415.1	https://ftp.ncbi.nlm.nih.gov/genomes/all/GCA/000/806/415/GCA_000806415.1_ASM80641v1
GCA_000807775.2	PRJNA266749	SAMN03174139		representative genome	1891094	1891094	Pandoraea fibrosis	Complete Genome	GCF_000807775.2	https://ftp.ncbi.nlm.nih.gov/genomes/all/GCA/000/807/775/GCA_000807775.2_ASM80777v2
GCA_000812845.1	PRJNA268685	SAMN03223333	JUDZ00000000.1	representative genome	1200839	1200839	Stagonosporopsis tanaceti	Contig	na	https://ftp.ncbi.nlm.nih.gov/genomes/all/GCA/000/812/845/GCA_000812845.1_ASM81284v1
GCA_000813365.1	PRJDB3366	SAMD00023485	BBQG00000000.1	representative genome	1888	1888	Streptomyces albus	Scaffold	GCF_000813365.1	https://ftp.ncbi.nlm.nih.gov/genomes/all/GCA/000/813/365/GCA_000813365.1_ASM81336v1
GCA_000813685.1	PRJNA263706	SAMN03105785	JSSU00000000.1	na	357446	357446	Ceratocystis albifundus	Scaffold	na	https://ftp.ncbi.nlm.nih.gov/genomes/all/GCA/000/813/685/GCA_000813685.1_ASM81368v1
GCA_000814945.1	PRJNA184757	SAMN03268436	AZNE00000000.1	representative genome	1276143	1650735	Metarhizium majus ARSEF 297	Scaffold	GCF_000814945.1	https://ftp.ncbi.nlm.nih.gov/genomes/all/GCA/000/814/945/GCA_000814945.1_MAJ_1.0
GCA_000814955.1	PRJNA184755	SAMN03268433	AZNH00000000.1	representative genome	1276136	169041	Metarhizium guizhouense ARSEF 977	Scaffold	na	https://ftp.ncbi.nlm.nih.gov/genomes/all/GCA/000/814/955/GCA_000814955.1_MGU_1.0
GCA_000814965.1	PRJNA184756	SAMN03268432	AZNG00000000.1	representative genome	1276141	500148	Metarhizium brunneum ARSEF 3297	Scaffold	GCF_000814965.1	https://ftp.ncbi.nlm.nih.gov/genomes/all/GCA/000/814/965/GCA_000814965.1_MBR_1.0
GCA_000814975.1	PRJNA184754	SAMN03268434	AZNF00000000.1	na	1276135	5530	Metarhizium anisopliae ARSEF 549	Scaffold	na	https://ftp.ncbi.nlm.nih.gov/genomes/all/GCA/000/814/975/GCA_000814975.1_MAN_1.0
GCA_000815105.2	PRJNA270151	SAMN03263587		representative genome	93221	93221	Pandoraea pulmonicola	Complete Genome	GCF_000815105.2	https://ftp.ncbi.nlm.nih.gov/genomes/all/GCA/000/815/105/GCA_000815105.2_ASM81510v2
GCA_000816845.1	PRJNA227036	SAMN02393724		representative genome	1041138	56730	Rhizobium gallicum bv. gallicum R602sp	Complete Genome	GCF_000816845.1	https://ftp.ncbi.nlm.nih.gov/genomes/all/GCA/000/816/845/GCA_000816845.1_ASM81684v1
GCA_000817225.2	PRJEB4137	SAMEA3158452	CBQP000000000.1	na	4529	4529	Oryza rufipogon	Scaffold	na	https://ftp.ncbi.nlm.nih.gov/genomes/all/GCA/000/817/225/GCA_000817225.2_ASM81722v2
GCA_000817285.1	PRJNA271317	SAMN03273926	JXCC00000000.1	representative genome	1537989	1537989	Curvularia papendorfii	Contig	na	https://ftp.ncbi.nlm.nih.gov/genomes/all/GCA/000/817/285/GCA_000817285.1_ASM81728v1
GCA_000817615.1	PRJNA264749	SAMN02054479	JSUF00000000.1	na	39947	4530	Oryza sativa Japonica Group	Chromosome	na	https://ftp.ncbi.nlm.nih.gov/genomes/all/GCA/000/817/615/GCA_000817615.1_HEG4v1.0
GCA_000817635.1	PRJNA265458	SAMN03151584	JSUG00000000.1	na	39947	4530	Oryza sativa Japonica Group	Chromosome	na	https://ftp.ncbi.nlm.nih.gov/genomes/all/GCA/000/817/635/GCA_000817635.1_A123v1.0
GCA_000819925.1	PRJNA263330	SAMN03105777	JTLW00000000.1	na	185366	185366	Ustilago esculenta	Contig	na	https://ftp.ncbi.nlm.nih.gov/genomes/all/GCA/000/819/925/GCA_000819925.1_ASM81992v1
GCA_000820515.1	PRJNA270768	SAMN03273282	JXDG00000000.1	representative genome	226910	226910	Pseudomonas batumici	Contig	GCF_000820515.1	https://ftp.ncbi.nlm.nih.gov/genomes/all/GCA/000/820/515/GCA_000820515.1_ASM82051v1
GCA_000820565.1	PRJNA243121	SAMN02713493	JMCE00000000.1	na	7240	7240	Drosophila simulans	Chromosome	na	https://ftp.ncbi.nlm.nih.gov/genomes/all/GCA/000/820/565/GCA_000820565.1_M252
GCA_000820605.1	PRJNA218075	SAMN03201250	AWTV00000000.1	representative genome	1398154	545650	Sporothrix brasiliensis 5110	Contig	GCF_000820605.1	https://ftp.ncbi.nlm.nih.gov/genomes/all/GCA/000/820/605/GCA_000820605.1_S_brasiliensis_5110_v1
GCA_000825705.1	PRJEB7402	SAMEA2794686	CDHN00000000.1	representative genome	1531966	1531966	[Torrubiella] hemipterigena	Scaffold	na	https://ftp.ncbi.nlm.nih.gov/genomes/all/GCA/000/825/705/GCA_000825705.1_Allpaths-LG
GCA_000826105.1	PRJEB7542	SAMEA2821758	CCYK00000000.1	representative genome	522492	522492	Pseudomonas massiliensis	Contig	GCF_000826105.1	https://ftp.ncbi.nlm.nih.gov/genomes/all/GCA/000/826/105/GCA_000826105.1_Pseudomonas_massiliensis_CB1
GCA_000826185.2	PRJEB7582	SAMEA2826820	CDAR00000000.1	representative genome	1231063	1231063	Microbacterium gorillae	Scaffold	GCF_000826185.2	https://ftp.ncbi.nlm.nih.gov/genomes/all/GCA/000/826/185/GCA_000826185.2_Microbacterium_massiliensis_G3
GCA_000827315.1	PRJNA61203	SAMN00738176	JMDN00000000.1	representative genome	765440	80663	Piloderma croceum F 1598	Scaffold	na	https://ftp.ncbi.nlm.nih.gov/genomes/all/GCA/000/827/315/GCA_000827315.1_Piloderma_croceum_F_1598_v1.0
GCA_000828895.1	PRJDB1607	SAMD00000325		representative genome	1458425	1458425	Serpentinimonas raichei	Complete Genome	GCF_000828895.1	https://ftp.ncbi.nlm.nih.gov/genomes/all/GCA/000/828/895/GCA_000828895.1_ASM82889v1
GCA_000828915.1	PRJDB1608	SAMD00000326		representative genome	1458426	1458426	Serpentinimonas maccroryi	Complete Genome	GCF_000828915.1	https://ftp.ncbi.nlm.nih.gov/genomes/all/GCA/000/828/915/GCA_000828915.1_ASM82891v1
GCA_000829715.2	PRJDB3150	SAMD00020222	BBNO00000000.1	representative genome	1546107	1546107	Streptomyces lydicamycinicus	Scaffold	GCF_000829715.2	https://ftp.ncbi.nlm.nih.gov/genomes/all/GCA/000/829/715/GCA_000829715.2_ASM82971v2
GCA_000830005.1	PRJNA244969	SAMN02730132		representative genome	362257	362257	Streptomyces vietnamensis	Complete Genome	GCF_000830005.1	https://ftp.ncbi.nlm.nih.gov/genomes/all/GCA/000/830/005/GCA_000830005.1_ASM83000v1
GCA_000832345.2	PRJEB7257	SAMEA2810501	CDGK00000000.1	na	1108050	456999	Rhizoctonia solani AG-1 IB	Scaffold	na	https://ftp.ncbi.nlm.nih.gov/genomes/all/GCA/000/832/345/GCA_000832345.2_7_3_14
GCA_000833645.1	PRJNA263445	SAMN03102404	JSUI00000000.1	representative genome	1580864	1580864	Huntiella omanensis	Scaffold	na	https://ftp.ncbi.nlm.nih.gov/genomes/all/GCA/000/833/645/GCA_000833645.1_ASM83364v1
GCA_000836635.1	PRJNA274276	SAMN03324877	JXZB00000000.1	representative genome	2064	2064	Kitasatospora griseola	Contig	GCF_000836635.1	https://ftp.ncbi.nlm.nih.gov/genomes/all/GCA/000/836/635/GCA_000836635.1_ASM83663v1
GCA_000837105.1				na	223359	10835	Tomato mottle virus-[Florida]	Complete Genome	GCF_000837105.1	https://ftp.ncbi.nlm.nih.gov/genomes/all/GCA/000/837/105/GCA_000837105.1_ViralMultiSegProj14079
GCA_000837205.1				na	223360	134599	Tomato rugose mosaic virus-[Ube]	Complete Genome	GCF_000837205.1	https://ftp.ncbi.nlm.nih.gov/genomes/all/GCA/000/837/205/GCA_000837205.1_ViralMultiSegProj14101
GCA_000837305.1				na	134681	134681	Cucurbit leaf crumple virus	Complete Genome	GCF_000837305.1	https://ftp.ncbi.nlm.nih.gov/genomes/all/GCA/000/837/305/GCA_000837305.1_ViralMultiSegProj14121
GCA_000837345.1				na	172220	172220	Blueberry red ringspot virus	Complete Genome	GCF_000837345.1	https://ftp.ncbi.nlm.nih.gov/genomes/all/GCA/000/837/345/GCA_000837345.1_ViralProj14129
GCA_000837445.1				na	107324	107324	Tobacco vein clearing virus	Complete Genome	GCF_000837445.1	https://ftp.ncbi.nlm.nih.gov/genomes/all/GCA/000/837/445/GCA_000837445.1_ViralProj14150
GCA_000837545.1				na	180587	180587	Honeysuckle yellow vein mosaic virus	Complete Genome	GCF_000837545.1	https://ftp.ncbi.nlm.nih.gov/genomes/all/GCA/000/837/545/GCA_000837545.1_ViralProj14172
GCA_000837565.1				na	35341	35341	Watermelon chlorotic stunt virus	Complete Genome	GCF_000837565.1	https://ftp.ncbi.nlm.nih.gov/genomes/all/GCA/000/837/565/GCA_000837565.1_ViralMultiSegProj14176
GCA_000837605.1				na	223357	223356	Tomato mosaic Havana virus-[Quivican]	Complete Genome	GCF_000837605.1	https://ftp.ncbi.nlm.nih.gov/genomes/all/GCA/000/837/605/GCA_000837605.1_ViralMultiSegProj14188
GCA_000837705.1				na	10829	10829	Squash leaf curl virus	Complete Genome	GCF_000837705.1	https://ftp.ncbi.nlm.nih.gov/genomes/all/GCA/000/837/705/GCA_000837705.1_ViralMultiSegProj14038
GCA_000837905.1				na	51034	51034	Sida golden mosaic virus	Complete Genome	GCF_000837905.1	https://ftp.ncbi.nlm.nih.gov/genomes/all/GCA/000/837/905/GCA_000837905.1_ViralMultiSegProj14083
GCA_000837985.1				na	46448	46448	Horseradish curly top virus	Complete Genome	GCF_000837985.1	https://ftp.ncbi.nlm.nih.gov/genomes/all/GCA/000/837/985/GCA_000837985.1_ViralProj14100
GCA_000838085.1				na	222079	222079	Ageratum yellow vein Sri Lanka virus	Complete Genome	GCF_000838085.1	https://ftp.ncbi.nlm.nih.gov/genomes/all/GCA/000/838/085/GCA_000838085.1_ViralProj14120
GCA_000838225.1				na	44560	44560	Ageratum yellow vein virus	Complete Genome	GCF_000838225.1	https://ftp.ncbi.nlm.nih.gov/genomes/all/GCA/000/838/225/GCA_000838225.1_ViralProj14149
GCA_000838245.1				na	174178	174178	Citrus yellow mosaic virus	Complete Genome	GCF_000838245.1	https://ftp.ncbi.nlm.nih.gov/genomes/all/GCA/000/838/245/GCA_000838245.1_ViralProj14153
GCA_000838325.1				na	2080107	2080107	Eupatorium yellow vein virus	Complete Genome	GCF_000838325.1	https://ftp.ncbi.nlm.nih.gov/genomes/all/GCA/000/838/325/GCA_000838325.1_ViralProj14171
GCA_000838345.1				na	223338	172391	Tomato chlorotic mottle virus-[Brazil]	Complete Genome	GCF_000838345.1	https://ftp.ncbi.nlm.nih.gov/genomes/all/GCA/000/838/345/GCA_000838345.1_ViralMultiSegProj14175
GCA_000838365.1				na	63723	63723	South African cassava mosaic virus	Complete Genome	GCF_000838365.1	https://ftp.ncbi.nlm.nih.gov/genomes/all/GCA/000/838/365/GCA_000838365.1_ViralMultiSegProj14179
GCA_000838385.1				na	222455	47838	Chino del tomate virus-[IC]	Complete Genome	GCF_000838385.1	https://ftp.ncbi.nlm.nih.gov/genomes/all/GCA/000/838/385/GCA_000838385.1_ViralMultiSegProj14183
GCA_000838405.1				na	51336	51336	Cabbage leaf curl virus	Complete Genome	GCF_000838405.1	https://ftp.ncbi.nlm.nih.gov/genomes/all/GCA/000/838/405/GCA_000838405.1_ViralMultiSegProj14187
GCA_000838425.1				na	223353	28350	Tomato leaf curl virus-[AU]	Complete Genome	GCF_000838425.1	https://ftp.ncbi.nlm.nih.gov/genomes/all/GCA/000/838/425/GCA_000838425.1_ViralProj14191
GCA_000838545.1				na	10838	10838	Bean dwarf mosaic virus	Complete Genome	GCF_000838545.1	https://ftp.ncbi.nlm.nih.gov/genomes/all/GCA/000/838/545/GCA_000838545.1_ViralMultiSegProj14037
GCA_000838585.1				na	83839	83839	Pepper leaf curl virus	Complete Genome	GCF_000838585.1	https://ftp.ncbi.nlm.nih.gov/genomes/all/GCA/000/838/585/GCA_000838585.1_ViralProj14046
GCA_000838625.1				na	38062	38062	Cassava vein mosaic virus	Complete Genome	GCF_000838625.1	https://ftp.ncbi.nlm.nih.gov/genomes/all/GCA/000/838/625/GCA_000838625.1_ViralProj14056
GCA_000838665.1				na	223310	10827	Potato yellow mosaic virus - [Venezuela]	Complete Genome	GCF_000838665.1	https://ftp.ncbi.nlm.nih.gov/genomes/all/GCA/000/838/665/GCA_000838665.1_ViralMultiSegProj14065
GCA_000838685.1				na	10837	10837	Digitaria streak virus	Complete Genome	GCF_000838685.1	https://ftp.ncbi.nlm.nih.gov/genomes/all/GCA/000/838/685/GCA_000838685.1_ViralProj14069
GCA_000838745.1				na	223358	223358	Tomato mottle Taino virus	Complete Genome	GCF_000838745.1	https://ftp.ncbi.nlm.nih.gov/genomes/all/GCA/000/838/745/GCA_000838745.1_ViralMultiSegProj14082
GCA_000838805.1				na	222459	222459	Cotton leaf curl Gezira virus	Complete Genome	GCF_000838805.1	https://ftp.ncbi.nlm.nih.gov/genomes/all/GCA/000/838/805/GCA_000838805.1_ViralProj14095
GCA_000838925.1				na	223337	223337	Tobacco leaf curl Zimbabwe virus	Complete Genome	GCF_000838925.1	https://ftp.ncbi.nlm.nih.gov/genomes/all/GCA/000/838/925/GCA_000838925.1_ViralProj14119
GCA_000838945.1				na	362398	362398	Sugarcane bacilliform IM virus	Complete Genome	GCF_000838945.1	https://ftp.ncbi.nlm.nih.gov/genomes/all/GCA/000/838/945/GCA_000838945.1_ViralProj14123
GCA_000839225.1				na	223342	223342	Tomato golden mottle virus	Complete Genome	GCF_000839225.1	https://ftp.ncbi.nlm.nih.gov/genomes/all/GCA/000/839/225/GCA_000839225.1_ViralMultiSegProj14182
GCA_000839245.1				na	165826	165826	Melon chlorotic leaf curl virus	Complete Genome	GCF_000839245.1	https://ftp.ncbi.nlm.nih.gov/genomes/all/GCA/000/839/245/GCA_000839245.1_ViralMultiSegProj14186
GCA_000839265.1				na	220608	220608	Tomato leaf curl Bangalore virus	Complete Genome	GCF_000839265.1	https://ftp.ncbi.nlm.nih.gov/genomes/all/GCA/000/839/265/GCA_000839265.1_ViralProj14190
GCA_000839305.1		SAMEA3283153		na	223307	223307	Potato yellow mosaic Panama virus	Complete Genome	GCF_000839305.1	https://ftp.ncbi.nlm.nih.gov/genomes/all/GCA/000/839/305/GCA_000839305.1_ViralMultiSegProj14013
GCA_000839385.1				na	59504	59504	Petunia vein clearing virus	Complete Genome	GCF_000839385.1	https://ftp.ncbi.nlm.nih.gov/genomes/all/GCA/000/839/385/GCA_000839385.1_ViralProj14031
GCA_000839505.1		SAMEA3283151		na	223303	223303	Pepper huasteco yellow vein virus	Complete Genome	GCF_000839505.1	https://ftp.ncbi.nlm.nih.gov/genomes/all/GCA/000/839/505/GCA_000839505.1_ViralMultiSegProj14059
GCA_000839545.1				na	10820	10820	Chloris striate mosaic virus	Complete Genome	GCF_000839545.1	https://ftp.ncbi.nlm.nih.gov/genomes/all/GCA/000/839/545/GCA_000839545.1_ViralProj14068
GCA_000839565.1				na	223341	10831	Tomato golden mosaic virus-Yellow vein	Complete Genome	GCF_000839565.1	https://ftp.ncbi.nlm.nih.gov/genomes/all/GCA/000/839/565/GCA_000839565.1_ViralMultiSegProj14072
GCA_000839585.1				na	268779	10826	Panicum streak virus - Karino	Complete Genome	GCF_000839585.1	https://ftp.ncbi.nlm.nih.gov/genomes/all/GCA/000/839/585/GCA_000839585.1_ViralProj14076
GCA_000839845.1				na	223252	223252	Cotton leaf curl Multan virus	Complete Genome	GCF_000839845.1	https://ftp.ncbi.nlm.nih.gov/genomes/all/GCA/000/839/845/GCA_000839845.1_ViralProj14130
GCA_000839945.1				na	268776	10825	Miscanthus streak virus - [91]	Complete Genome	GCF_000839945.1	https://ftp.ncbi.nlm.nih.gov/genomes/all/GCA/000/839/945/GCA_000839945.1_ViralProj14151
GCA_000840005.1				na	31602	31602	Bean calico mosaic virus	Complete Genome	GCF_000840005.1	https://ftp.ncbi.nlm.nih.gov/genomes/all/GCA/000/840/005/GCA_000840005.1_ViralMultiSegProj14165
GCA_000840065.1				na	268781	10836	Sugarcane streak virus - [Natal]	Complete Genome	GCF_000840065.1	https://ftp.ncbi.nlm.nih.gov/genomes/all/GCA/000/840/065/GCA_000840065.1_ViralProj14177
GCA_000840085.1				na	10830	10830	Tobacco yellow dwarf virus	Complete Genome	GCF_000840085.1	https://ftp.ncbi.nlm.nih.gov/genomes/all/GCA/000/840/085/GCA_000840085.1_ViralProj14181
GCA_000840105.1				na	94700	94700	Dicliptera yellow mottle virus	Complete Genome	GCF_000840105.1	https://ftp.ncbi.nlm.nih.gov/genomes/all/GCA/000/840/105/GCA_000840105.1_ViralMultiSegProj14185
GCA_000840145.1				na	196093	196093	Tomato leaf curl Taiwan virus	Complete Genome	GCF_000840145.1	https://ftp.ncbi.nlm.nih.gov/genomes/all/GCA/000/840/145/GCA_000840145.1_ViralProj14193
GCA_000840185.1				na	220932	220932	Tomato leaf curl Karnataka virus	Complete Genome	GCF_000840185.1	https://ftp.ncbi.nlm.nih.gov/genomes/all/GCA/000/840/185/GCA_000840185.1_ViralProj14192
GCA_000840225.1				na	222449	220340	Bean golden yellow mosaic virus-[Puerto Rico-Japan]	Complete Genome	GCF_000840225.1	https://ftp.ncbi.nlm.nih.gov/genomes/all/GCA/000/840/225/GCA_000840225.1_ViralMultiSegProj14200
GCA_000840385.1				na	178354	178354	Taro bacilliform virus	Complete Genome	GCF_000840385.1	https://ftp.ncbi.nlm.nih.gov/genomes/all/GCA/000/840/385/GCA_000840385.1_ViralProj14233
GCA_000840425.1				na	222465	222464	Cotton leaf curl Kokhran virus-[806b]	Complete Genome	GCF_000840425.1	https://ftp.ncbi.nlm.nih.gov/genomes/all/GCA/000/840/425/GCA_000840425.1_ViralProj14241
GCA_000840445.1				na	223344	223344	Tomato leaf curl Bangladesh virus	Complete Genome	GCF_000840445.1	https://ftp.ncbi.nlm.nih.gov/genomes/all/GCA/000/840/445/GCA_000840445.1_ViralProj14245
GCA_000840465.1				na	44560	44560	Ageratum yellow vein virus	Complete Genome	GCF_000840465.1	https://ftp.ncbi.nlm.nih.gov/genomes/all/GCA/000/840/465/GCA_000840465.1_ViralProj14249
GCA_000840485.1				na	929766	223317	Sida golden yellow vein virus-[Jamaica:Liguanea2:2008]	Complete Genome	GCF_000840485.1	https://ftp.ncbi.nlm.nih.gov/genomes/all/GCA/000/840/485/GCA_000840485.1_ViralMultiSegProj14253
GCA_000840505.1				na	117198	117198	Rhynchosia golden mosaic virus	Complete Genome	GCF_000840505.1	https://ftp.ncbi.nlm.nih.gov/genomes/all/GCA/000/840/505/GCA_000840505.1_ViralMultiSegProj14258
GCA_000840525.1				na	223313	223313	Sida golden mosaic Costa Rica virus	Complete Genome	GCF_000840525.1	https://ftp.ncbi.nlm.nih.gov/genomes/all/GCA/000/840/525/GCA_000840525.1_ViralMultiSegProj14262
GCA_000840545.1				na	223300	120168	Okra yellow vein mosaic virus-[201]	Complete Genome	GCF_000840545.1	https://ftp.ncbi.nlm.nih.gov/genomes/all/GCA/000/840/545/GCA_000840545.1_ViralProj14266
GCA_000840685.1				na	96054	96054	Tomato leaf curl Philippines virus	Complete Genome	GCF_000840685.1	https://ftp.ncbi.nlm.nih.gov/genomes/all/GCA/000/840/685/GCA_000840685.1_ViralProj14297
GCA_000840905.1				na	228897	228897	Sida micrantha mosaic virus	Complete Genome	GCF_000840905.1	https://ftp.ncbi.nlm.nih.gov/genomes/all/GCA/000/840/905/GCA_000840905.1_ViralMultiSegProj14343
GCA_000840925.1				na	260378	260378	Pepper yellow vein Mali virus	Complete Genome	GCF_000840925.1	https://ftp.ncbi.nlm.nih.gov/genomes/all/GCA/000/840/925/GCA_000840925.1_ViralProj14348
GCA_000840965.1				na	263793	263793	Horsegram yellow mosaic virus	Complete Genome	GCF_000840965.1	https://ftp.ncbi.nlm.nih.gov/genomes/all/GCA/000/840/965/GCA_000840965.1_ViralMultiSegProj14356
GCA_000840985.1				na	266800	266799	Tomato yellow leaf curl Kanchanaburi virus-[Thailand Kan1]	Complete Genome	GCF_000840985.1	https://ftp.ncbi.nlm.nih.gov/genomes/all/GCA/000/840/985/GCA_000840985.1_ViralMultiSegProj14360
GCA_000841085.1				na	53260	53260	Papaya leaf curl virus	Complete Genome	GCF_000841085.1	https://ftp.ncbi.nlm.nih.gov/genomes/all/GCA/000/841/085/GCA_000841085.1_ViralProj14213
GCA_000841205.1				na	269306	219299	Tomato leaf curl Gujarat virus - [Varanasi]	Complete Genome	GCF_000841205.1	https://ftp.ncbi.nlm.nih.gov/genomes/all/GCA/000/841/205/GCA_000841205.1_ViralMultiSegProj14238
GCA_000841225.1				na	223254	223252	Cotton leaf curl Multan virus-[62]	Complete Genome	GCF_000841225.1	https://ftp.ncbi.nlm.nih.gov/genomes/all/GCA/000/841/225/GCA_000841225.1_ViralProj14242
GCA_000841265.1				na	222451	172278	Chilli leaf curl virus-[Multan]	Complete Genome	GCF_000841265.1	https://ftp.ncbi.nlm.nih.gov/genomes/all/GCA/000/841/265/GCA_000841265.1_ViralProj14250
GCA_000841285.1				na	223319	191460	Sida mottle virus-[Brazil]	Complete Genome	GCF_000841285.1	https://ftp.ncbi.nlm.nih.gov/genomes/all/GCA/000/841/285/GCA_000841285.1_ViralProj14255
GCA_000841305.1				na	223352	223352	Tomato leaf curl Sri Lanka virus	Complete Genome	GCF_000841305.1	https://ftp.ncbi.nlm.nih.gov/genomes/all/GCA/000/841/305/GCA_000841305.1_ViralProj14259
GCA_000841325.1				na	223316	223316	Sida golden mosaic Honduras virus	Complete Genome	GCF_000841325.1	https://ftp.ncbi.nlm.nih.gov/genomes/all/GCA/000/841/325/GCA_000841325.1_ViralMultiSegProj14263
GCA_000841345.1				na	269301	128941	Tomato curly stunt virus - [South Africa]	Complete Genome	GCF_000841345.1	https://ftp.ncbi.nlm.nih.gov/genomes/all/GCA/000/841/345/GCA_000841345.1_ViralProj14267
GCA_000841445.1				na	207240	207240	Luffa yellow mosaic virus	Complete Genome	GCF_000841445.1	https://ftp.ncbi.nlm.nih.gov/genomes/all/GCA/000/841/445/GCA_000841445.1_ViralMultiSegProj14290
GCA_000841705.1				na	260379	260379	Tomato leaf curl Mali virus	Complete Genome	GCF_000841705.1	https://ftp.ncbi.nlm.nih.gov/genomes/all/GCA/000/841/705/GCA_000841705.1_ViralProj14349
GCA_000841765.1				na	268785	71548	Sugarcane streak Egypt virus - [Giza]	Complete Genome	GCF_000841765.1	https://ftp.ncbi.nlm.nih.gov/genomes/all/GCA/000/841/765/GCA_000841765.1_ViralProj14365
GCA_000841785.1				na	77813	77813	Merremia mosaic virus	Complete Genome	GCF_000841785.1	https://ftp.ncbi.nlm.nih.gov/genomes/all/GCA/000/841/785/GCA_000841785.1_ViralMultiSegProj14370
GCA_000841845.1				na	222444	10839	Bean golden mosaic virus-[Brazil]	Complete Genome	GCF_000841845.1	https://ftp.ncbi.nlm.nih.gov/genomes/all/GCA/000/841/845/GCA_000841845.1_ViralMultiSegProj14199
GCA_000842025.1				na	218387	218387	Kalanchoe top-spotting virus	Complete Genome	GCF_000842025.1	https://ftp.ncbi.nlm.nih.gov/genomes/all/GCA/000/842/025/GCA_000842025.1_ViralProj14236
GCA_000842045.1				na	222457	222456	Cotton leaf curl Alabad virus-[802a]	Complete Genome	GCF_000842045.1	https://ftp.ncbi.nlm.nih.gov/genomes/all/GCA/000/842/045/GCA_000842045.1_ViralProj14240
GCA_000842065.1				na	223345	223345	Tomato leaf curl Laos virus	Complete Genome	GCF_000842065.1	https://ftp.ncbi.nlm.nih.gov/genomes/all/GCA/000/842/065/GCA_000842065.1_ViralProj14244
GCA_000842105.1				na	222476	222475	Malvastrum yellow vein virus-[Y47]	Complete Genome	GCF_000842105.1	https://ftp.ncbi.nlm.nih.gov/genomes/all/GCA/000/842/105/GCA_000842105.1_ViralProj14252
GCA_000842125.1				na	223330	225752	Sweet potato leaf curl Georgia virus-[16]	Complete Genome	GCF_000842125.1	https://ftp.ncbi.nlm.nih.gov/genomes/all/GCA/000/842/125/GCA_000842125.1_ViralProj14257
GCA_000842145.1				na	223332	223332	Tobacco leaf curl Japan virus	Complete Genome	GCF_000842145.1	https://ftp.ncbi.nlm.nih.gov/genomes/all/GCA/000/842/145/GCA_000842145.1_ViralProj14261
GCA_000842305.1				na	263001	263001	Tomato leaf curl Java virus	Complete Genome	GCF_000842305.1	https://ftp.ncbi.nlm.nih.gov/genomes/all/GCA/000/842/305/GCA_000842305.1_ViralProj14296
GCA_000842525.1				na	269303	229636	Tomato leaf curl China virus - [G32]	Complete Genome	GCF_000842525.1	https://ftp.ncbi.nlm.nih.gov/genomes/all/GCA/000/842/525/GCA_000842525.1_ViralProj14342
GCA_000842645.1				na	240492	240492	Tomato chino La Paz virus	Complete Genome	GCF_000842645.1	https://ftp.ncbi.nlm.nih.gov/genomes/all/GCA/000/842/645/GCA_000842645.1_ViralProj14368
GCA_000842665.1				na	270147	270146	Tomato leaf curl Sudan virus - [Gezira]	Complete Genome	GCF_000842665.1	https://ftp.ncbi.nlm.nih.gov/genomes/all/GCA/000/842/665/GCA_000842665.1_ViralProj14372
GCA_000842745.1				na	223279	199587	Hollyhock leaf crumple virus-[Cairo]	Complete Genome	GCF_000842745.1	https://ftp.ncbi.nlm.nih.gov/genomes/all/GCA/000/842/745/GCA_000842745.1_ViralProj14206
GCA_000842765.1				na	223301	223301	Pepper golden mosaic virus	Complete Genome	GCF_000842765.1	https://ftp.ncbi.nlm.nih.gov/genomes/all/GCA/000/842/765/GCA_000842765.1_ViralMultiSegProj14210
GCA_000842785.1				na	208177	208177	Tomato leaf curl Vietnam virus	Complete Genome	GCF_000842785.1	https://ftp.ncbi.nlm.nih.gov/genomes/all/GCA/000/842/785/GCA_000842785.1_ViralProj14214
GCA_000842805.1				na	223305	223305	Pepper leaf curl Bangladesh virus	Complete Genome	GCF_000842805.1	https://ftp.ncbi.nlm.nih.gov/genomes/all/GCA/000/842/805/GCA_000842805.1_ViralProj14218
GCA_000842905.1				na	219744	219744	Tomato yellow leaf curl Malaga virus	Complete Genome	GCF_000842905.1	https://ftp.ncbi.nlm.nih.gov/genomes/all/GCA/000/842/905/GCA_000842905.1_ViralProj14239
GCA_000842925.1				na	223351	223347	Tomato leaf curl New Delhi virus-Severe	Complete Genome	GCF_000842925.1	https://ftp.ncbi.nlm.nih.gov/genomes/all/GCA/000/842/925/GCA_000842925.1_ViralMultiSegProj14243
GCA_000842985.1				na	10827	10827	Potato yellow mosaic virus	Complete Genome	GCF_000842985.1	https://ftp.ncbi.nlm.nih.gov/genomes/all/GCA/000/842/985/GCA_000842985.1_ViralMultiSegProj14256
GCA_000843005.1				na	223346	223346	Tomato leaf curl Malaysia virus	Complete Genome	GCF_000843005.1	https://ftp.ncbi.nlm.nih.gov/genomes/all/GCA/000/843/005/GCA_000843005.1_ViralProj14260
GCA_000843025.1				na	223321	223321	Sida yellow vein virus	Complete Genome	GCF_000843025.1	https://ftp.ncbi.nlm.nih.gov/genomes/all/GCA/000/843/025/GCA_000843025.1_ViralMultiSegProj14264
GCA_000843205.1				na	78395	78395	Sugarcane streak Reunion virus	Complete Genome	GCF_000843205.1	https://ftp.ncbi.nlm.nih.gov/genomes/all/GCA/000/843/205/GCA_000843205.1_ViralProj14303
GCA_000843385.1				na	269060	270117	Euphorbia leaf curl virus - [G35]	Complete Genome	GCF_000843385.1	https://ftp.ncbi.nlm.nih.gov/genomes/all/GCA/000/843/385/GCA_000843385.1_ViralProj14341
GCA_000843505.1				na	268960	10840	Beet curly top virus - California [Logan]	Complete Genome	na	https://ftp.ncbi.nlm.nih.gov/genomes/all/GCA/000/843/505/GCA_000843505.1_ViralProj14366
GCA_000843525.1				na	260909	260909	Tomato yellow margin leaf curl virus	Complete Genome	GCF_000843525.4	https://ftp.ncbi.nlm.nih.gov/genomes/all/GCA/000/843/525/GCA_000843525.1_ViralMultiSegProj14371
GCA_000843565.1				na	269277	269277	Squash leaf curl Philippines virus	Complete Genome	GCF_000843565.1	https://ftp.ncbi.nlm.nih.gov/genomes/all/GCA/000/843/565/GCA_000843565.1_ViralMultiSegProj14369
GCA_000843705.1				na	240865	240865	Honeysuckle yellow vein virus	Complete Genome	GCF_000843705.1	https://ftp.ncbi.nlm.nih.gov/genomes/all/GCA/000/843/705/GCA_000843705.1_ViralProj14400
GCA_000843765.1				na	223329	202568	Stachytarpheta leaf curl virus - [Hn5]	Complete Genome	GCF_000843765.1	https://ftp.ncbi.nlm.nih.gov/genomes/all/GCA/000/843/765/GCA_000843765.1_ViralProj14412
GCA_000844305.1				na	31559	31559	Cacao swollen shoot virus	Complete Genome	GCF_000844305.1	https://ftp.ncbi.nlm.nih.gov/genomes/all/GCA/000/844/305/GCA_000844305.1_ViralProj14534
GCA_000844525.1				na	223284	223284	Macroptilium yellow mosaic Florida virus	Complete Genome	GCF_000844525.1	https://ftp.ncbi.nlm.nih.gov/genomes/all/GCA/000/844/525/GCA_000844525.1_ViralMultiSegProj14399
GCA_000844565.1				na	223325	223324	Squash mild leaf curl virus-[Imperial Valley]	Complete Genome	GCF_000844565.1	https://ftp.ncbi.nlm.nih.gov/genomes/all/GCA/000/844/565/GCA_000844565.1_ViralMultiSegProj14407
GCA_000844945.1				na	123735	123735	Tomato yellow leaf curl Sardinia virus	Complete Genome	GCF_000844945.1	https://ftp.ncbi.nlm.nih.gov/genomes/all/GCA/000/844/945/GCA_000844945.1_ViralProj14484
GCA_000844985.1				na	298650	333293	Ageratum leaf curl virus - [G52]	Complete Genome	GCF_000844985.1	https://ftp.ncbi.nlm.nih.gov/genomes/all/GCA/000/844/985/GCA_000844985.1_ViralProj14492
GCA_000845125.1				na	223275	223275	East African cassava mosaic Zanzibar virus	Complete Genome	GCF_000845125.1	https://ftp.ncbi.nlm.nih.gov/genomes/all/GCA/000/845/125/GCA_000845125.1_ViralMultiSegProj14526
GCA_000845145.1				na	269113	271479	Papaya leaf curl Guangdong virus - [GD2]	Complete Genome	GCF_000845145.1	https://ftp.ncbi.nlm.nih.gov/genomes/all/GCA/000/845/145/GCA_000845145.1_ViralProj14537
GCA_000845165.1				na	335400	77647	Cotton leaf crumple virus - [Mexico : Sonora]	Complete Genome	GCF_000845165.1	https://ftp.ncbi.nlm.nih.gov/genomes/all/GCA/000/845/165/GCA_000845165.1_ViralMultiSegProj14541
GCA_000845225.1				na	33726	33726	Mungbean yellow mosaic virus	Complete Genome	GCF_000845225.1	https://ftp.ncbi.nlm.nih.gov/genomes/all/GCA/000/845/225/GCA_000845225.1_ViralMultiSegProj14555
GCA_000845265.1				na	293284	333361	Corchorus yellow vein virus - [Hoa Binh]	Complete Genome	GCF_000845265.1	https://ftp.ncbi.nlm.nih.gov/genomes/all/GCA/000/845/265/GCA_000845265.1_ViralMultiSegProj14563
GCA_000845345.1				na	35593	35593	Peanut chlorotic streak virus	Complete Genome	GCF_000845345.1	https://ftp.ncbi.nlm.nih.gov/genomes/all/GCA/000/845/345/GCA_000845345.1_ViralProj14388
GCA_000845365.1				na	194445	194445	Mirabilis mosaic virus	Complete Genome	GCF_000845365.1	https://ftp.ncbi.nlm.nih.gov/genomes/all/GCA/000/845/365/GCA_000845365.1_ViralProj14393
GCA_000845725.1				na	175814	175814	Cestrum yellow leaf curling virus	Complete Genome	GCF_000845725.1	https://ftp.ncbi.nlm.nih.gov/genomes/all/GCA/000/845/725/GCA_000845725.1_ViralProj14470
GCA_000845745.1				na	270140	270140	Tomato leaf curl Iran virus	Complete Genome	GCF_000845745.1	https://ftp.ncbi.nlm.nih.gov/genomes/all/GCA/000/845/745/GCA_000845745.1_ViralProj14474
GCA_000845785.1				na	223361	92963	Tomato severe leaf curl virus-[Guatemala 96-1]	Complete Genome	GCF_000845785.1	https://ftp.ncbi.nlm.nih.gov/genomes/all/GCA/000/845/785/GCA_000845785.1_ViralProj14482
GCA_000845825.1				na	222078	44560	Ageratum yellow vein China virus - [Hn2]	Complete Genome	GCF_000845825.1	https://ftp.ncbi.nlm.nih.gov/genomes/all/GCA/000/845/825/GCA_000845825.1_ViralProj14490
GCA_000845845.1				na	10640	10640	Carnation etched ring virus	Complete Genome	GCF_000845845.1	https://ftp.ncbi.nlm.nih.gov/genomes/all/GCA/000/845/845/GCA_000845845.1_ViralProj14494
GCA_000845905.1				na	10649	10649	Figwort mosaic virus	Complete Genome	GCF_000845905.1	https://ftp.ncbi.nlm.nih.gov/genomes/all/GCA/000/845/905/GCA_000845905.1_ViralProj14512
GCA_000846245.1				na	223282	223282	Macroptilium mosaic Puerto Rico virus	Complete Genome	GCF_000846245.1	https://ftp.ncbi.nlm.nih.gov/genomes/all/GCA/000/846/245/GCA_000846245.1_ViralMultiSegProj14398
GCA_000846665.1				na	31600	31600	Indian cassava mosaic virus	Complete Genome	GCF_000846665.1	https://ftp.ncbi.nlm.nih.gov/genomes/all/GCA/000/846/665/GCA_000846665.1_ViralMultiSegProj14483
GCA_000846865.1				na	269109	229634	Papaya leaf curl China virus - [G8]	Complete Genome	GCF_000846865.1	https://ftp.ncbi.nlm.nih.gov/genomes/all/GCA/000/846/865/GCA_000846865.1_ViralProj14536
GCA_000847105.2				na	268316	10821	Maize streak virus - A[Ama]	Complete Genome	GCF_000847105.2	https://ftp.ncbi.nlm.nih.gov/genomes/all/GCA/000/847/105/GCA_000847105.2_ViralProj14577
GCA_000847225.1		SAMEA3283149		na	10815	10815	Abutilon mosaic virus	Complete Genome	GCF_000847225.1	https://ftp.ncbi.nlm.nih.gov/genomes/all/GCA/000/847/225/GCA_000847225.1_ViralMultiSegProj14603
GCA_000847385.1				na	12151	12151	Eggplant mosaic virus	Complete Genome	GCF_000847385.1	https://ftp.ncbi.nlm.nih.gov/genomes/all/GCA/000/847/385/GCA_000847385.1_ViralProj14639
GCA_000847445.1				na	12152	12152	Erysimum latent virus	Complete Genome	GCF_000847445.1	https://ftp.ncbi.nlm.nih.gov/genomes/all/GCA/000/847/445/GCA_000847445.1_ViralProj14651
GCA_000847525.1				na	12321	12321	Alfalfa mosaic virus	Complete Genome	GCF_000847525.1	https://ftp.ncbi.nlm.nih.gov/genomes/all/GCA/000/847/525/GCA_000847525.1_ViralMultiSegProj14667
GCA_000847545.1				na	12241	12241	Tobacco mild green mosaic virus	Complete Genome	GCF_000847545.1	https://ftp.ncbi.nlm.nih.gov/genomes/all/GCA/000/847/545/GCA_000847545.1_ViralProj14671
GCA_000847685.1				na	12181	12181	Papaya mosaic virus	Complete Genome	GCF_000847685.1	https://ftp.ncbi.nlm.nih.gov/genomes/all/GCA/000/847/685/GCA_000847685.1_ViralProj14700
GCA_000847745.1				na	131082	131082	Beet chlorosis virus	Complete Genome	GCF_000847745.1	https://ftp.ncbi.nlm.nih.gov/genomes/all/GCA/000/847/745/GCA_000847745.1_ViralProj14712
GCA_000847765.1				na	104664	104664	Indian citrus ringspot virus	Complete Genome	GCF_000847765.1	https://ftp.ncbi.nlm.nih.gov/genomes/all/GCA/000/847/765/GCA_000847765.1_ViralProj14716
GCA_000847785.1				na	12893	12893	Hop stunt viroid	Complete Genome	GCF_000847785.1	https://ftp.ncbi.nlm.nih.gov/genomes/all/GCA/000/847/785/GCA_000847785.1_ViralProj14720
GCA_000847825.1				na	35286	35286	Bamboo mosaic virus	Complete Genome	GCF_000847825.1	https://ftp.ncbi.nlm.nih.gov/genomes/all/GCA/000/847/825/GCA_000847825.1_ViralProj14728
GCA_000847865.1				na	12431	12431	Garlic virus C	Complete Genome	GCF_000847865.1	https://ftp.ncbi.nlm.nih.gov/genomes/all/GCA/000/847/865/GCA_000847865.1_ViralProj14736
GCA_000847985.1				na	10651	10651	Soybean chlorotic mottle virus	Complete Genome	GCF_000847985.1	https://ftp.ncbi.nlm.nih.gov/genomes/all/GCA/000/847/985/GCA_000847985.1_ViralProj14594
GCA_000848005.1				na	169865	169865	Macroptilium yellow mosaic virus	Complete Genome	GCF_000848005.1	https://ftp.ncbi.nlm.nih.gov/genomes/all/GCA/000/848/005/GCA_000848005.1_ViralMultiSegProj14598
GCA_000848145.1				na	36453	36453	Coconut cadang-cadang viroid	Complete Genome	GCF_000848145.1	https://ftp.ncbi.nlm.nih.gov/genomes/all/GCA/000/848/145/GCA_000848145.1_ViralProj14629
GCA_000848185.1				na	12143	12143	Cucumber necrosis virus	Complete Genome	GCF_000848185.1	https://ftp.ncbi.nlm.nih.gov/genomes/all/GCA/000/848/185/GCA_000848185.1_ViralProj14638
GCA_000848245.1				na	65467	65467	Cherry green ring mottle virus	Complete Genome	GCF_000848245.1	https://ftp.ncbi.nlm.nih.gov/genomes/all/GCA/000/848/245/GCA_000848245.1_ViralProj14650
GCA_000848285.1				na	12175	12175	Apple chlorotic leaf spot virus	Complete Genome	GCF_000848285.1	https://ftp.ncbi.nlm.nih.gov/genomes/all/GCA/000/848/285/GCA_000848285.1_ViralProj14658
GCA_000848305.1				na	12889	12889	Coconut tinangaja viroid	Complete Genome	GCF_000848305.1	https://ftp.ncbi.nlm.nih.gov/genomes/all/GCA/000/848/305/GCA_000848305.1_ViralProj14662
GCA_000848345.1				na	12885	12885	Tomato apical stunt viroid	Complete Genome	GCF_000848345.1	https://ftp.ncbi.nlm.nih.gov/genomes/all/GCA/000/848/345/GCA_000848345.1_ViralProj14670
GCA_000848365.1				na	31711	31711	Cardamine chlorotic fleck virus	Complete Genome	GCF_000848365.1	https://ftp.ncbi.nlm.nih.gov/genomes/all/GCA/000/848/365/GCA_000848365.1_ViralProj14674
GCA_000848445.1				na	228582	228582	Cereal yellow dwarf virus RPS	Complete Genome	GCF_000848445.1	https://ftp.ncbi.nlm.nih.gov/genomes/all/GCA/000/848/445/GCA_000848445.1_ViralProj14691
GCA_000848465.1				na	131226	131226	Cherry mottle leaf virus	Complete Genome	GCF_000848465.1	https://ftp.ncbi.nlm.nih.gov/genomes/all/GCA/000/848/465/GCA_000848465.1_ViralProj14695
GCA_000848545.1				na	148879	148879	Banmivirus BanMMV	Complete Genome	GCF_000848545.1	https://ftp.ncbi.nlm.nih.gov/genomes/all/GCA/000/848/545/GCA_000848545.1_ViralProj14711
GCA_000848565.1				na	12049	12049	Soybean dwarf virus	Complete Genome	GCF_000848565.1	https://ftp.ncbi.nlm.nih.gov/genomes/all/GCA/000/848/565/GCA_000848565.1_ViralProj14715
GCA_000848665.1				na	12433	12433	Garlic virus A	Complete Genome	GCF_000848665.1	https://ftp.ncbi.nlm.nih.gov/genomes/all/GCA/000/848/665/GCA_000848665.1_ViralProj14735
GCA_000848725.1				na	12056	12056	Tobacco necrosis virus D	Complete Genome	GCF_000848725.1	https://ftp.ncbi.nlm.nih.gov/genomes/all/GCA/000/848/725/GCA_000848725.1_ViralProj14747
GCA_000848745.1				na	10641	10641	Cauliflower mosaic virus	Complete Genome	GCF_000848745.1	https://ftp.ncbi.nlm.nih.gov/genomes/all/GCA/000/848/745/GCA_000848745.1_ViralProj14574
GCA_000848785.1				na	49267	49267	Tomato pseudo-curly top virus	Complete Genome	GCF_000848785.1	https://ftp.ncbi.nlm.nih.gov/genomes/all/GCA/000/848/785/GCA_000848785.1_ViralProj14582
GCA_000849045.1				na	12179	12179	Foxtail mosaic virus	Complete Genome	GCF_000849045.1	https://ftp.ncbi.nlm.nih.gov/genomes/all/GCA/000/849/045/GCA_000849045.1_ViralProj14640
GCA_000849065.1				na	12158	12158	Kennedya yellow mosaic virus	Complete Genome	GCF_000849065.1	https://ftp.ncbi.nlm.nih.gov/genomes/all/GCA/000/849/065/GCA_000849065.1_ViralProj14644
GCA_000849125.1				na	12180	12180	Narcissus mosaic virus	Complete Genome	GCF_000849125.1	https://ftp.ncbi.nlm.nih.gov/genomes/all/GCA/000/849/125/GCA_000849125.1_ViralProj14660
GCA_000849225.1				na	12235	12235	Cucumber green mottle mosaic virus	Complete Genome	GCF_000849225.1	https://ftp.ncbi.nlm.nih.gov/genomes/all/GCA/000/849/225/GCA_000849225.1_ViralProj14681
GCA_000849245.1				na	29272	29272	Turnip vein-clearing virus	Complete Genome	GCF_000849245.1	https://ftp.ncbi.nlm.nih.gov/genomes/all/GCA/000/849/245/GCA_000849245.1_ViralProj14685
GCA_000849285.1		SAMEA3283056		na	100887	100887	Soil-borne cereal mosaic virus	Complete Genome	GCF_000849285.1	https://ftp.ncbi.nlm.nih.gov/genomes/all/GCA/000/849/285/GCA_000849285.1_ViralMultiSegProj14693
GCA_000849345.1				na	39046	39046	Cassava common mosaic virus	Complete Genome	GCF_000849345.1	https://ftp.ncbi.nlm.nih.gov/genomes/all/GCA/000/849/345/GCA_000849345.1_ViralProj14705
GCA_000849365.1				na	146499	146499	Cucumber fruit mottle mosaic virus	Complete Genome	GCF_000849365.1	https://ftp.ncbi.nlm.nih.gov/genomes/all/GCA/000/849/365/GCA_000849365.1_ViralProj14709
GCA_000849465.1				na	129143	129143	Cherry necrotic rusty mottle virus	Complete Genome	GCF_000849465.1	https://ftp.ncbi.nlm.nih.gov/genomes/all/GCA/000/849/465/GCA_000849465.1_ViralProj14729
GCA_000849485.1				na	1169032	1169032	Wasabi mottle virus	Complete Genome	GCF_000849485.1	https://ftp.ncbi.nlm.nih.gov/genomes/all/GCA/000/849/485/GCA_000849485.1_ViralProj14733
GCA_000849545.1				na	12319	12319	Apple mosaic virus	Complete Genome	GCF_000849545.1	https://ftp.ncbi.nlm.nih.gov/genomes/all/GCA/000/849/545/GCA_000849545.1_ViralMultiSegProj14745
GCA_000849565.1				na	65743	65743	Blackcurrant reversion virus	Complete Genome	GCF_000849565.1	https://ftp.ncbi.nlm.nih.gov/genomes/all/GCA/000/849/565/GCA_000849565.1_ViralMultiSegProj14749
GCA_000849585.1				na	10653	10653	Commelina yellow mottle virus	Complete Genome	GCF_000849585.1	https://ftp.ncbi.nlm.nih.gov/genomes/all/GCA/000/849/585/GCA_000849585.1_ViralProj14575
GCA_000849605.1				na	10654	10654	Rice tungro bacilliform virus	Complete Genome	GCF_000849605.1	https://ftp.ncbi.nlm.nih.gov/genomes/all/GCA/000/849/605/GCA_000849605.1_ViralProj14579
GCA_000849725.1				na	57119	57119	Bean yellow dwarf virus	Complete Genome	GCF_000849725.1	https://ftp.ncbi.nlm.nih.gov/genomes/all/GCA/000/849/725/GCA_000849725.1_ViralProj14605
GCA_000849865.1				na	12890	12890	Citrus exocortis viroid	Complete Genome	GCF_000849865.1	https://ftp.ncbi.nlm.nih.gov/genomes/all/GCA/000/849/865/GCA_000849865.1_ViralProj14637
GCA_000849905.1				na	12177	12177	Clover yellow mosaic virus	Complete Genome	GCF_000849905.1	https://ftp.ncbi.nlm.nih.gov/genomes/all/GCA/000/849/905/GCA_000849905.1_ViralProj14645
GCA_000849985.1				na	28375	28375	Soil-borne wheat mosaic virus	Complete Genome	GCF_000849985.1	https://ftp.ncbi.nlm.nih.gov/genomes/all/GCA/000/849/985/GCA_000849985.1_ViralMultiSegProj14661
GCA_000850025.1				na	12153	12153	Ononis yellow mosaic virus	Complete Genome	GCF_000850025.1	https://ftp.ncbi.nlm.nih.gov/genomes/all/GCA/000/850/025/GCA_000850025.1_ViralProj14669
GCA_000850145.1				na	83544	83544	Chinese wheat mosaic virus	Complete Genome	GCF_000850145.1	https://ftp.ncbi.nlm.nih.gov/genomes/all/GCA/000/850/145/GCA_000850145.1_ViralMultiSegProj14694
GCA_000850165.1				na	2169985	2169985	Barley yellow dwarf virus PAS	Complete Genome	GCF_000850165.1	https://ftp.ncbi.nlm.nih.gov/genomes/all/GCA/000/850/165/GCA_000850165.1_ViralProj14698
GCA_000850345.1				na	12041	12041	Bean leafroll virus	Complete Genome	GCF_000850345.1	https://ftp.ncbi.nlm.nih.gov/genomes/all/GCA/000/850/345/GCA_000850345.1_ViralProj14734
GCA_000850385.1				na	134632	134632	American plum line pattern virus	Complete Genome	GCF_000850385.1	https://ftp.ncbi.nlm.nih.gov/genomes/all/GCA/000/850/385/GCA_000850385.1_ViralMultiSegProj14742
GCA_000850425.1				na	76343	76343	Beet soil-borne mosaic virus	Complete Genome	GCF_000850425.1	https://ftp.ncbi.nlm.nih.gov/genomes/all/GCA/000/850/425/GCA_000850425.1_ViralMultiSegProj14750
GCA_000850445.1		SAMEA3283059		na	167161	167161	Strawberry mottle virus	Complete Genome	GCF_000850445.1	https://ftp.ncbi.nlm.nih.gov/genomes/all/GCA/000/850/445/GCA_000850445.1_ViralMultiSegProj14740
GCA_000850465.1				na	35350	35350	Apple stem pitting virus	Complete Genome	GCF_000850465.1	https://ftp.ncbi.nlm.nih.gov/genomes/all/GCA/000/850/465/GCA_000850465.1_ViralProj14744
GCA_000850525.1				na	12901	12901	Columnea latent viroid	Complete Genome	GCF_000850525.1	https://ftp.ncbi.nlm.nih.gov/genomes/all/GCA/000/850/525/GCA_000850525.1_ViralProj14756
GCA_000850545.1				na	56486	56486	Elm mottle virus	Complete Genome	GCF_000850545.1	https://ftp.ncbi.nlm.nih.gov/genomes/all/GCA/000/850/545/GCA_000850545.1_ViralMultiSegProj14760
GCA_000850565.1				na	46342	46342	Grapevine yellow speckle viroid 2	Complete Genome	GCF_000850565.1	https://ftp.ncbi.nlm.nih.gov/genomes/all/GCA/000/850/565/GCA_000850565.1_ViralProj14764
GCA_000850585.1				na	31713	31713	Lettuce infectious yellows virus	Complete Genome	GCF_000850585.1	https://ftp.ncbi.nlm.nih.gov/genomes/all/GCA/000/850/585/GCA_000850585.1_ViralMultiSegProj14768
GCA_000850625.1				na	28355	28355	Peanut clump virus	Complete Genome	GCF_000850625.1	https://ftp.ncbi.nlm.nih.gov/genomes/all/GCA/000/850/625/GCA_000850625.1_ViralMultiSegProj14776
GCA_000850645.1				na	31723	2169984	Barley yellow dwarf virus (ISOLATE MAV-PS1)	Complete Genome	GCF_000850645.1	https://ftp.ncbi.nlm.nih.gov/genomes/all/GCA/000/850/645/GCA_000850645.1_ViralProj14781
GCA_000850685.1				na	37128	37128	Potato mop-top virus	Complete Genome	GCF_000850685.1	https://ftp.ncbi.nlm.nih.gov/genomes/all/GCA/000/850/685/GCA_000850685.1_ViralMultiSegProj14789
GCA_000850765.1				na	31770	31770	Shallot virus X	Complete Genome	GCF_000850765.1	https://ftp.ncbi.nlm.nih.gov/genomes/all/GCA/000/850/765/GCA_000850765.1_ViralProj14805
GCA_000850785.1				na	42680	42680	Spinach latent virus	Complete Genome	GCF_000850785.1	https://ftp.ncbi.nlm.nih.gov/genomes/all/GCA/000/850/785/GCA_000850785.1_ViralMultiSegProj14810
GCA_000850805.1				na	151043	151043	Tulare apple mosaic virus	Complete Genome	GCF_000850805.1	https://ftp.ncbi.nlm.nih.gov/genomes/all/GCA/000/850/805/GCA_000850805.1_ViralMultiSegProj14814
GCA_000850825.1				na	193120	193120	Pea enation mosaic virus 2	Complete Genome	GCF_000850825.1	https://ftp.ncbi.nlm.nih.gov/genomes/all/GCA/000/850/825/GCA_000850825.1_ViralProj14818
GCA_000850865.1				na	12899	12899	Coleus blumei viroid	Complete Genome	GCF_000850865.1	https://ftp.ncbi.nlm.nih.gov/genomes/all/GCA/000/850/865/GCA_000850865.1_ViralProj14826
GCA_000850905.1				na	107804	107804	Sorghum chlorotic spot virus	Complete Genome	GCF_000850905.1	https://ftp.ncbi.nlm.nih.gov/genomes/all/GCA/000/850/905/GCA_000850905.1_ViralMultiSegProj14835
GCA_000851045.1				na	37733	37733	Prunus necrotic ringspot virus	Complete Genome	GCF_000851045.1	https://ftp.ncbi.nlm.nih.gov/genomes/all/GCA/000/851/045/GCA_000851045.1_ViralMultiSegProj14866
GCA_000851065.1				na	79918	79918	Broad bean necrosis virus	Complete Genome	GCF_000851065.1	https://ftp.ncbi.nlm.nih.gov/genomes/all/GCA/000/851/065/GCA_000851065.1_ViralMultiSegProj14870
GCA_000851105.1				na	32629	32629	Indian peanut clump virus	Complete Genome	GCF_000851105.1	https://ftp.ncbi.nlm.nih.gov/genomes/all/GCA/000/851/105/GCA_000851105.1_ViralMultiSegProj14882
GCA_000851205.1				na	12303	12303	Cowpea chlorotic mottle virus	Complete Genome	GCF_000851205.1	https://ftp.ncbi.nlm.nih.gov/genomes/all/GCA/000/851/205/GCA_000851205.1_ViralMultiSegProj14758
GCA_000851225.1				na	47740	47740	Groundnut rosette virus	Complete Genome	GCF_000851225.1	https://ftp.ncbi.nlm.nih.gov/genomes/all/GCA/000/851/225/GCA_000851225.1_ViralProj14762
GCA_000851245.1				na	40687	1933261	Peanut bud necrosis virus	Complete Genome	GCF_000851245.1	https://ftp.ncbi.nlm.nih.gov/genomes/all/GCA/000/851/245/GCA_000851245.1_ViralMultiSegProj14766
GCA_000851285.1				na	116056	116056	Pelargonium zonate spot virus	Complete Genome	GCF_000851285.1	https://ftp.ncbi.nlm.nih.gov/genomes/all/GCA/000/851/285/GCA_000851285.1_ViralMultiSegProj14774
GCA_000851305.3				na	33773	33773	Olive latent virus 2	Complete Genome	GCF_000851305.3	https://ftp.ncbi.nlm.nih.gov/genomes/all/GCA/000/851/305/GCA_000851305.3_ASM85130v3
GCA_000851325.1				na	53188	192026	Coleus blumei viroid 2-RL	Complete Genome	GCF_000851325.1	https://ftp.ncbi.nlm.nih.gov/genomes/all/GCA/000/851/325/GCA_000851325.1_ViralProj14783
GCA_000851445.1				na	12295	12295	Tobacco rattle virus	Complete Genome	GCF_000851445.1	https://ftp.ncbi.nlm.nih.gov/genomes/all/GCA/000/851/445/GCA_000851445.1_ViralMultiSegProj14808
GCA_000851565.1				na	12301	12301	Broad bean mottle virus	Complete Genome	GCF_000851565.1	https://ftp.ncbi.nlm.nih.gov/genomes/all/GCA/000/851/565/GCA_000851565.1_ViralMultiSegProj14833
GCA_000851725.1				na	184020	184020	Tobacco bushy top virus	Complete Genome	GCF_000851725.1	https://ftp.ncbi.nlm.nih.gov/genomes/all/GCA/000/851/725/GCA_000851725.1_ViralProj14868
GCA_000851765.1				na	167634	64003	Grapevine rootstock stem lesion associated virus	Complete Genome	GCF_000851765.1	https://ftp.ncbi.nlm.nih.gov/genomes/all/GCA/000/851/765/GCA_000851765.1_ViralProj14880
GCA_000851785.1				na	41460	41460	Yam mosaic virus	Complete Genome	GCF_000851785.1	https://ftp.ncbi.nlm.nih.gov/genomes/all/GCA/000/851/785/GCA_000851785.1_ViralProj14884
GCA_000851805.1				na	51330	51330	Cucurbit yellow stunting disorder virus	Complete Genome	GCF_000851805.1	https://ftp.ncbi.nlm.nih.gov/genomes/all/GCA/000/851/805/GCA_000851805.1_ViralMultiSegProj14890
GCA_000851825.1				na	199361	199361	Pea stem necrosis virus	Complete Genome	GCF_000851825.1	https://ftp.ncbi.nlm.nih.gov/genomes/all/GCA/000/851/825/GCA_000851825.1_ViralProj14894
GCA_000851885.1				na	55951	55951	Grapevine leafroll-associated virus 3	Complete Genome	GCF_000851885.1	https://ftp.ncbi.nlm.nih.gov/genomes/all/GCA/000/851/885/GCA_000851885.1_ViralProj14906
GCA_000851945.1				na	46436	46436	Beet soil-borne virus	Complete Genome	GCF_000851945.1	https://ftp.ncbi.nlm.nih.gov/genomes/all/GCA/000/851/945/GCA_000851945.1_ViralMultiSegProj14751
GCA_000851965.1				na	12627	12627	Cowpea mottle virus	Complete Genome	GCF_000851965.1	https://ftp.ncbi.nlm.nih.gov/genomes/all/GCA/000/851/965/GCA_000851965.1_ViralProj14755
GCA_000851985.1				na	37126	37126	Citrus leaf rugose virus	Complete Genome	GCF_000851985.1	https://ftp.ncbi.nlm.nih.gov/genomes/all/GCA/000/851/985/GCA_000851985.1_ViralMultiSegProj14759
GCA_000852025.1				na	11612	1933294	Impatiens necrotic spot virus	Complete Genome	GCF_000852025.1	https://ftp.ncbi.nlm.nih.gov/genomes/all/GCA/000/852/025/GCA_000852025.1_ViralMultiSegProj14767
GCA_000852045.1				na	12182	12182	Potato aucuba mosaic virus	Complete Genome	GCF_000852045.1	https://ftp.ncbi.nlm.nih.gov/genomes/all/GCA/000/852/045/GCA_000852045.1_ViralProj14771
GCA_000852105.1				na	53190	192027	Coleus blumei viroid 3-FR	Complete Genome	GCF_000852105.1	https://ftp.ncbi.nlm.nih.gov/genomes/all/GCA/000/852/105/GCA_000852105.1_ViralProj14784
GCA_000852165.1				na	12267	12267	Red clover necrotic mosaic virus	Complete Genome	GCF_000852165.1	https://ftp.ncbi.nlm.nih.gov/genomes/all/GCA/000/852/165/GCA_000852165.1_ViralMultiSegProj14796
GCA_000852225.1				na	28348	28348	Sweet clover necrotic mosaic virus	Complete Genome	GCF_000852225.1	https://ftp.ncbi.nlm.nih.gov/genomes/all/GCA/000/852/225/GCA_000852225.1_ViralMultiSegProj14809
GCA_000852265.1				na	31749	31749	Obuda pepper virus	Complete Genome	GCF_000852265.1	https://ftp.ncbi.nlm.nih.gov/genomes/all/GCA/000/852/265/GCA_000852265.1_ViralProj14817
GCA_000852305.1				na	129141	129141	Citrus leaf blotch virus	Complete Genome	GCF_000852305.1	https://ftp.ncbi.nlm.nih.gov/genomes/all/GCA/000/852/305/GCA_000852305.1_ViralProj14825
GCA_000852345.1				na	150285	150285	Garlic virus E	Complete Genome	GCF_000852345.1	https://ftp.ncbi.nlm.nih.gov/genomes/all/GCA/000/852/345/GCA_000852345.1_ViralProj14834
GCA_000852485.1				na	167132	167132	Tulip virus X	Complete Genome	GCF_000852485.1	https://ftp.ncbi.nlm.nih.gov/genomes/all/GCA/000/852/485/GCA_000852485.1_ViralProj14865
GCA_000852505.1				na	228578	228578	Youcai mosaic virus	Complete Genome	GCF_000852505.1	https://ftp.ncbi.nlm.nih.gov/genomes/all/GCA/000/852/505/GCA_000852505.1_ViralProj14869
GCA_000852545.1				na	2560401	2560401	Cucumber Bulgarian latent virus	Complete Genome	GCF_000852545.1	https://ftp.ncbi.nlm.nih.gov/genomes/all/GCA/000/852/545/GCA_000852545.1_ViralProj14881
GCA_000852565.1				na	12042	12042	Beet western yellows virus	Complete Genome	GCF_000852565.1	https://ftp.ncbi.nlm.nih.gov/genomes/all/GCA/000/852/565/GCA_000852565.1_ViralProj14885
GCA_000852625.1				na	112437	112437	Oat necrotic mottle virus	Complete Genome	GCF_000852625.1	https://ftp.ncbi.nlm.nih.gov/genomes/all/GCA/000/852/625/GCA_000852625.1_ViralProj14899
GCA_000852745.1				na	103881	103881	Potato yellow vein virus	Complete Genome	GCF_000852745.1	https://ftp.ncbi.nlm.nih.gov/genomes/all/GCA/000/852/745/GCA_000852745.1_ViralMultiSegProj14924
GCA_000852765.1				na	12268	12268	Carnation ringspot virus	Complete Genome	GCF_000852765.1	https://ftp.ncbi.nlm.nih.gov/genomes/all/GCA/000/852/765/GCA_000852765.1_ViralMultiSegProj14753
GCA_000852785.1				na	12898	12898	Citrus bark cracking viroid	Complete Genome	GCF_000852785.1	https://ftp.ncbi.nlm.nih.gov/genomes/all/GCA/000/852/785/GCA_000852785.1_ViralProj14757
GCA_000852825.1				na	53193	53193	Iresine viroid 1	Complete Genome	GCF_000852825.1	https://ftp.ncbi.nlm.nih.gov/genomes/all/GCA/000/852/825/GCA_000852825.1_ViralProj14765
GCA_000852845.1				na	193121	193121	Pea enation mosaic virus 1	Complete Genome	GCF_000852845.1	https://ftp.ncbi.nlm.nih.gov/genomes/all/GCA/000/852/845/GCA_000852845.1_ViralProj14769
GCA_000852865.1				na	79450	79450	Mexican papita viroid	Complete Genome	GCF_000852865.1	https://ftp.ncbi.nlm.nih.gov/genomes/all/GCA/000/852/865/GCA_000852865.1_ViralProj14773
GCA_000852885.1				na	31750	31750	Pepper ringspot virus	Complete Genome	GCF_000852885.1	https://ftp.ncbi.nlm.nih.gov/genomes/all/GCA/000/852/885/GCA_000852885.1_ViralMultiSegProj14777
GCA_000852905.1				na	192025	192025	Coleus blumei viroid 1	Complete Genome	GCF_000852905.1	https://ftp.ncbi.nlm.nih.gov/genomes/all/GCA/000/852/905/GCA_000852905.1_ViralProj14782
GCA_000853045.1				na	11988	11988	Turnip crinkle virus	Complete Genome	GCF_000853045.1	https://ftp.ncbi.nlm.nih.gov/genomes/all/GCA/000/853/045/GCA_000853045.1_ViralProj14811
GCA_000853065.1				na	12315	12315	Tomato aspermy virus	Complete Genome	GCF_000853065.1	https://ftp.ncbi.nlm.nih.gov/genomes/all/GCA/000/853/065/GCA_000853065.1_ViralMultiSegProj14815
GCA_000853085.1				na	167927	2956487	Sugarcane striate mosaic-associated virus	Complete Genome	GCF_000853085.1	https://ftp.ncbi.nlm.nih.gov/genomes/all/GCA/000/853/085/GCA_000853085.1_ViralProj14819
GCA_000853225.1				na	81931	81931	Sweet potato chlorotic stunt virus	Complete Genome	GCF_000853225.1	https://ftp.ncbi.nlm.nih.gov/genomes/all/GCA/000/853/225/GCA_000853225.1_ViralMultiSegProj14848
GCA_000853325.1				na	12275	12275	Tomato black ring virus	Complete Genome	GCF_000853325.1	https://ftp.ncbi.nlm.nih.gov/genomes/all/GCA/000/853/325/GCA_000853325.1_ViralMultiSegProj14871
GCA_000853365.1				na	2170100	2170100	Cereal yellow dwarf virus RPV	Complete Genome	GCF_000853365.1	https://ftp.ncbi.nlm.nih.gov/genomes/all/GCA/000/853/365/GCA_000853365.1_ViralProj14883
GCA_000853445.1				na	72750	72750	Beet pseudoyellows virus	Complete Genome	GCF_000853445.1	https://ftp.ncbi.nlm.nih.gov/genomes/all/GCA/000/853/445/GCA_000853445.1_ViralMultiSegProj14901
GCA_000853465.1				na	50817	50817	Broad bean wilt virus 1	Complete Genome	GCF_000853465.1	https://ftp.ncbi.nlm.nih.gov/genomes/all/GCA/000/853/465/GCA_000853465.1_ViralMultiSegProj14905
GCA_000853545.1				na	167021	167021	Pelargonium chlorotic ring pattern virus	Complete Genome	GCF_000853545.1	https://ftp.ncbi.nlm.nih.gov/genomes/all/GCA/000/853/545/GCA_000853545.1_ViralProj14922
GCA_000853565.1				na	35291	35291	Pelargonium flower break virus	Complete Genome	GCF_000853565.1	https://ftp.ncbi.nlm.nih.gov/genomes/all/GCA/000/853/565/GCA_000853565.1_ViralProj14928
GCA_000853605.1				na	229149	229149	Johnsongrass chlorotic stripe mosaic virus	Complete Genome	GCF_000853605.1	https://ftp.ncbi.nlm.nih.gov/genomes/all/GCA/000/853/605/GCA_000853605.1_ViralProj14904
GCA_000853705.1				na	12253	12253	Tomato mosaic virus	Complete Genome	GCF_000853705.1	https://ftp.ncbi.nlm.nih.gov/genomes/all/GCA/000/853/705/GCA_000853705.1_ViralProj14926
GCA_000853745.1				na	35281	35281	Paprika mild mottle virus	Complete Genome	GCF_000853745.1	https://ftp.ncbi.nlm.nih.gov/genomes/all/GCA/000/853/745/GCA_000853745.1_ViralProj14935
GCA_000853845.1				na	253702	253702	Opuntia virus X	Complete Genome	GCF_000853845.1	https://ftp.ncbi.nlm.nih.gov/genomes/all/GCA/000/853/845/GCA_000853845.1_ViralProj14956
GCA_000853905.1				na	12897	12897	Chrysanthemum stunt viroid	Complete Genome	GCF_000853905.1	https://ftp.ncbi.nlm.nih.gov/genomes/all/GCA/000/853/905/GCA_000853905.1_ViralProj14968
GCA_000853965.1				na	52274	52274	Saguaro cactus virus	Complete Genome	GCF_000853965.1	https://ftp.ncbi.nlm.nih.gov/genomes/all/GCA/000/853/965/GCA_000853965.1_ViralProj14981
GCA_000854025.1				na	12224	12224	Sugarcane mosaic virus	Complete Genome	GCF_000854025.1	https://ftp.ncbi.nlm.nih.gov/genomes/all/GCA/000/854/025/GCA_000854025.1_ViralProj14994
GCA_000854125.1				na	12173	12173	Lily symptomless virus	Complete Genome	GCF_000854125.1	https://ftp.ncbi.nlm.nih.gov/genomes/all/GCA/000/854/125/GCA_000854125.1_ViralProj15015
GCA_000854205.1				na	224578	224578	Barley yellow dwarf virus GAV	Complete Genome	GCF_000854205.1	https://ftp.ncbi.nlm.nih.gov/genomes/all/GCA/000/854/205/GCA_000854205.1_ViralProj15035
GCA_000854305.1				na	66200	66200	Carrot red leaf virus	Complete Genome	GCF_000854305.1	https://ftp.ncbi.nlm.nih.gov/genomes/all/GCA/000/854/305/GCA_000854305.1_ViralProj15057
GCA_000854345.1				na	12144	12144	Cymbidium ringspot virus	Complete Genome	GCF_000854345.1	https://ftp.ncbi.nlm.nih.gov/genomes/all/GCA/000/854/345/GCA_000854345.1_ViralProj15066
GCA_000854365.1				na	12242	12242	Tobacco mosaic virus	Complete Genome	GCF_000854365.1	https://ftp.ncbi.nlm.nih.gov/genomes/all/GCA/000/854/365/GCA_000854365.1_ViralProj15071
GCA_000854425.1				na	12809	12809	Raspberry ringspot virus	Complete Genome	GCF_000854425.1	https://ftp.ncbi.nlm.nih.gov/genomes/all/GCA/000/854/425/GCA_000854425.1_ViralMultiSegProj14934
GCA_000854465.1				na	114921	114921	Beet mosaic virus	Complete Genome	GCF_000854465.1	https://ftp.ncbi.nlm.nih.gov/genomes/all/GCA/000/854/465/GCA_000854465.1_ViralProj14942
GCA_000854485.1				na	174142	174142	Botrytis virus X	Complete Genome	GCF_000854485.1	https://ftp.ncbi.nlm.nih.gov/genomes/all/GCA/000/854/485/GCA_000854485.1_ViralProj14947
GCA_000854525.1				na	253701	253701	Zygocactus virus X	Complete Genome	GCF_000854525.1	https://ftp.ncbi.nlm.nih.gov/genomes/all/GCA/000/854/525/GCA_000854525.1_ViralProj14955
GCA_000854565.1				na	12904	12904	Grapevine yellow speckle viroid 1	Complete Genome	GCF_000854565.1	https://ftp.ncbi.nlm.nih.gov/genomes/all/GCA/000/854/565/GCA_000854565.1_ViralProj14963
GCA_000854585.1				na	12895	12895	Apple scar skin viroid	Complete Genome	GCF_000854585.1	https://ftp.ncbi.nlm.nih.gov/genomes/all/GCA/000/854/585/GCA_000854585.1_ViralProj14967
GCA_000854605.1				na	73494	73494	Apple dimple fruit viroid	Complete Genome	GCF_000854605.1	https://ftp.ncbi.nlm.nih.gov/genomes/all/GCA/000/854/605/GCA_000854605.1_ViralProj14971
GCA_000854625.1				na	190810	190810	Australian grapevine viroid	Complete Genome	GCF_000854625.1	https://ftp.ncbi.nlm.nih.gov/genomes/all/GCA/000/854/625/GCA_000854625.1_ViralProj14976
GCA_000854645.1				na	51680	51680	Ribgrass mosaic virus	Complete Genome	GCF_000854645.1	https://ftp.ncbi.nlm.nih.gov/genomes/all/GCA/000/854/645/GCA_000854645.1_ViralProj14980
GCA_000854705.1				na	11986	11986	Carnation mottle virus	Complete Genome	GCF_000854705.1	https://ftp.ncbi.nlm.nih.gov/genomes/all/GCA/000/854/705/GCA_000854705.1_ViralProj14993
GCA_000854725.1				na	1933298	1933298	Tomato spotted wilt orthotospovirus	Complete Genome	GCF_000854725.1	https://ftp.ncbi.nlm.nih.gov/genomes/all/GCA/000/854/725/GCA_000854725.1_ViralMultiSegProj14997
GCA_000854785.1				na	188141	188141	Spring beauty latent virus	Complete Genome	GCF_000854785.1	https://ftp.ncbi.nlm.nih.gov/genomes/all/GCA/000/854/785/GCA_000854785.1_ViralMultiSegProj15009
GCA_000854885.1				na	31721	31721	Beet necrotic yellow vein virus	Complete Genome	GCF_000854885.1	https://ftp.ncbi.nlm.nih.gov/genomes/all/GCA/000/854/885/GCA_000854885.1_ViralMultiSegProj15033
GCA_000854905.1				na	263004	263004	Sweet potato chlorotic fleck virus	Complete Genome	GCF_000854905.1	https://ftp.ncbi.nlm.nih.gov/genomes/all/GCA/000/854/905/GCA_000854905.1_ViralProj15038
GCA_000854965.1				na	12302	12302	Brome mosaic virus	Complete Genome	GCF_000854965.1	https://ftp.ncbi.nlm.nih.gov/genomes/all/GCA/000/854/965/GCA_000854965.1_ViralMultiSegProj15052
GCA_000854985.1				na	12166	12166	Poplar mosaic virus	Complete Genome	GCF_000854985.1	https://ftp.ncbi.nlm.nih.gov/genomes/all/GCA/000/854/985/GCA_000854985.1_ViralProj15056
GCA_000855025.1				na	41764	41764	Hordeum mosaic virus	Complete Genome	GCF_000855025.1	https://ftp.ncbi.nlm.nih.gov/genomes/all/GCA/000/855/025/GCA_000855025.1_ViralProj15064
GCA_000855045.1				na	12188	12188	White clover mosaic virus	Complete Genome	GCF_000855045.1	https://ftp.ncbi.nlm.nih.gov/genomes/all/GCA/000/855/045/GCA_000855045.1_ViralProj15069
GCA_000855065.1				na	91753	91753	Cucurbit aphid-borne yellows virus	Complete Genome	GCF_000855065.1	https://ftp.ncbi.nlm.nih.gov/genomes/all/GCA/000/855/065/GCA_000855065.1_ViralProj15074
GCA_000855085.1				na	40979	40979	Cocksfoot mottle virus	Complete Genome	GCF_000855085.1	https://ftp.ncbi.nlm.nih.gov/genomes/all/GCA/000/855/085/GCA_000855085.1_ViralProj15078
GCA_000855105.1				na	45224	45224	Leek white stripe virus	Complete Genome	GCF_000855105.1	https://ftp.ncbi.nlm.nih.gov/genomes/all/GCA/000/855/105/GCA_000855105.1_ViralProj15082
GCA_000855125.1				na	35288	35288	Grapevine virus A	Complete Genome	GCF_000855125.1	https://ftp.ncbi.nlm.nih.gov/genomes/all/GCA/000/855/125/GCA_000855125.1_ViralProj15086
GCA_000855145.1				na	71972	71972	Beet virus Q	Complete Genome	GCF_000855145.1	https://ftp.ncbi.nlm.nih.gov/genomes/all/GCA/000/855/145/GCA_000855145.1_ViralMultiSegProj15091
GCA_000855185.1				na	445435	445435	Asparagus virus 3	Complete Genome	GCF_000855185.1	https://ftp.ncbi.nlm.nih.gov/genomes/all/GCA/000/855/185/GCA_000855185.1_ViralProj15099
GCA_000855205.1				na	12271	12271	Arabis mosaic virus	Complete Genome	GCF_000855205.1	https://ftp.ncbi.nlm.nih.gov/genomes/all/GCA/000/855/205/GCA_000855205.1_ViralMultiSegProj14932
GCA_000855245.1				na	64958	64958	Parietaria mottle virus	Complete Genome	GCF_000855245.1	https://ftp.ncbi.nlm.nih.gov/genomes/all/GCA/000/855/245/GCA_000855245.1_ViralMultiSegProj14940
GCA_000855285.1				na	196375	196375	Beet black scorch virus	Complete Genome	GCF_000855285.1	https://ftp.ncbi.nlm.nih.gov/genomes/all/GCA/000/855/285/GCA_000855285.1_ViralProj14949
GCA_000855365.1				na	12783	12783	Pear blister canker viroid	Complete Genome	GCF_000855365.1	https://ftp.ncbi.nlm.nih.gov/genomes/all/GCA/000/855/365/GCA_000855365.1_ViralProj14965
GCA_000855385.1				na	12906	12906	Citrus bent leaf viroid	Complete Genome	GCF_000855385.1	https://ftp.ncbi.nlm.nih.gov/genomes/all/GCA/000/855/385/GCA_000855385.1_ViralProj14969
GCA_000855405.1				na	100785	100785	Tomato chlorotic dwarf viroid	Complete Genome	GCF_000855405.1	https://ftp.ncbi.nlm.nih.gov/genomes/all/GCA/000/855/405/GCA_000855405.1_ViralProj14973
GCA_000855525.1				na	12187	12187	Strawberry mild yellow edge virus	Complete Genome	GCF_000855525.1	https://ftp.ncbi.nlm.nih.gov/genomes/all/GCA/000/855/525/GCA_000855525.1_ViralProj14999
GCA_000855725.1				na	12327	12327	Barley stripe mosaic virus	Complete Genome	GCF_000855725.1	https://ftp.ncbi.nlm.nih.gov/genomes/all/GCA/000/855/725/GCA_000855725.1_ViralMultiSegProj15031
GCA_000855845.1				na	227507	227507	Strawberry pallidosis-associated virus	Complete Genome	GCF_000855845.1	https://ftp.ncbi.nlm.nih.gov/genomes/all/GCA/000/855/845/GCA_000855845.1_ViralMultiSegProj15058
GCA_000855865.1				na	154339	154339	Little cherry virus 2	Complete Genome	GCF_000855865.1	https://ftp.ncbi.nlm.nih.gov/genomes/all/GCA/000/855/865/GCA_000855865.1_ViralProj15062
GCA_000855885.1				na	12294	12294	Pea early-browning virus	Complete Genome	GCF_000855885.1	https://ftp.ncbi.nlm.nih.gov/genomes/all/GCA/000/855/885/GCA_000855885.1_ViralMultiSegProj15067
GCA_000855905.1				na	131083	131083	Turnip yellows virus	Complete Genome	GCF_000855905.1	https://ftp.ncbi.nlm.nih.gov/genomes/all/GCA/000/855/905/GCA_000855905.1_ViralProj15072
GCA_000855945.1				na	42882	42882	Cherry virus A	Complete Genome	GCF_000855945.1	https://ftp.ncbi.nlm.nih.gov/genomes/all/GCA/000/855/945/GCA_000855945.1_ViralProj15080
GCA_000855965.1				na	47669	47669	Olive latent virus 1	Complete Genome	GCF_000855965.1	https://ftp.ncbi.nlm.nih.gov/genomes/all/GCA/000/855/965/GCA_000855965.1_ViralProj15084
GCA_000856005.1		SAMEA3283056		na	45103	45103	Oat golden stripe virus	Complete Genome	GCF_000856005.1	https://ftp.ncbi.nlm.nih.gov/genomes/all/GCA/000/856/005/GCA_000856005.1_ViralMultiSegProj15093
GCA_000856105.1				na	12282	12282	Tobacco ringspot virus	Complete Genome	GCF_000856105.1	https://ftp.ncbi.nlm.nih.gov/genomes/all/GCA/000/856/105/GCA_000856105.1_ViralMultiSegProj14933
GCA_000856225.1				na	269213	269213	Humulus japonicus latent virus	Complete Genome	GCF_000856225.1	https://ftp.ncbi.nlm.nih.gov/genomes/all/GCA/000/856/225/GCA_000856225.1_ViralMultiSegProj14958
GCA_000856265.1				na	12892	12892	Potato spindle tuber viroid	Complete Genome	GCF_000856265.1	https://ftp.ncbi.nlm.nih.gov/genomes/all/GCA/000/856/265/GCA_000856265.1_ViralProj14966
GCA_000856285.1				na	12907	12907	Hop latent viroid	Complete Genome	GCF_000856285.1	https://ftp.ncbi.nlm.nih.gov/genomes/all/GCA/000/856/285/GCA_000856285.1_ViralProj14970
GCA_000856305.1				na	551523	551523	Citrus dwarfing viroid	Complete Genome	GCF_000856305.1	https://ftp.ncbi.nlm.nih.gov/genomes/all/GCA/000/856/305/GCA_000856305.1_ViralProj14974
GCA_000856325.1				na	40279	40279	Panicum mosaic virus	Complete Genome	GCF_000856325.1	https://ftp.ncbi.nlm.nih.gov/genomes/all/GCA/000/856/325/GCA_000856325.1_ViralProj14979
GCA_000856365.1				na	150284	150284	Garlic virus X	Complete Genome	GCF_000856365.1	https://ftp.ncbi.nlm.nih.gov/genomes/all/GCA/000/856/365/GCA_000856365.1_ViralProj14987
GCA_000856405.1				na	112227	112227	Cactus virus X	Complete Genome	GCF_000856405.1	https://ftp.ncbi.nlm.nih.gov/genomes/all/GCA/000/856/405/GCA_000856405.1_ViralProj14996
GCA_000856425.1				na	12888	12888	Tomato planta macho viroid	Complete Genome	GCF_000856425.1	https://ftp.ncbi.nlm.nih.gov/genomes/all/GCA/000/856/425/GCA_000856425.1_ViralProj15000
GCA_000856625.1				na	146500	146500	Watermelon mosaic virus	Complete Genome	GCF_000856625.1	https://ftp.ncbi.nlm.nih.gov/genomes/all/GCA/000/856/625/GCA_000856625.1_ViralProj15046
GCA_000856705.1				na	41763	41763	Agropyron mosaic virus	Complete Genome	GCF_000856705.1	https://ftp.ncbi.nlm.nih.gov/genomes/all/GCA/000/856/705/GCA_000856705.1_ViralProj15063
GCA_000856725.1				na	12045	12045	Potato leafroll virus	Complete Genome	GCF_000856725.1	https://ftp.ncbi.nlm.nih.gov/genomes/all/GCA/000/856/725/GCA_000856725.1_ViralProj15068
GCA_000856745.1				na	28354	28354	Plantago asiatica mosaic virus	Complete Genome	GCF_000856745.1	https://ftp.ncbi.nlm.nih.gov/genomes/all/GCA/000/856/745/GCA_000856745.1_ViralProj15073
GCA_000856765.1				na	39443	39443	Carnation Italian ringspot virus	Complete Genome	GCF_000856765.2	https://ftp.ncbi.nlm.nih.gov/genomes/all/GCA/000/856/765/GCA_000856765.1_ViralProj15077
GCA_000856785.1				na	146762	146762	Oat chlorotic stunt virus	Complete Genome	GCF_000856785.1	https://ftp.ncbi.nlm.nih.gov/genomes/all/GCA/000/856/785/GCA_000856785.1_ViralProj15081
GCA_000856805.1				na	47736	47736	Carrot mottle mimic virus	Complete Genome	GCF_000856805.1	https://ftp.ncbi.nlm.nih.gov/genomes/all/GCA/000/856/805/GCA_000856805.1_ViralProj15085
GCA_000856825.1				na	72539	72539	Physalis mottle virus	Complete Genome	GCF_000856825.1	https://ftp.ncbi.nlm.nih.gov/genomes/all/GCA/000/856/825/GCA_000856825.1_ViralProj15090
GCA_000856845.1				na	77344	77344	Japanese iris necrotic ring virus	Complete Genome	GCF_000856845.1	https://ftp.ncbi.nlm.nih.gov/genomes/all/GCA/000/856/845/GCA_000856845.1_ViralProj15094
GCA_000856865.1				na	32619	32619	Sorghum mosaic virus	Complete Genome	GCF_000856865.1	https://ftp.ncbi.nlm.nih.gov/genomes/all/GCA/000/856/865/GCA_000856865.1_ViralProj15098
GCA_000856925.1				na	12138	12138	Maize chlorotic mottle virus	Complete Genome	GCF_000856925.1	https://ftp.ncbi.nlm.nih.gov/genomes/all/GCA/000/856/925/GCA_000856925.1_ViralProj15117
GCA_000856965.1				na	112229	112229	Pepino mosaic virus	Complete Genome	GCF_000856965.1	https://ftp.ncbi.nlm.nih.gov/genomes/all/GCA/000/856/965/GCA_000856965.1_ViralProj15125
GCA_000857065.1				na	12055	12055	Tobacco necrosis virus A	Complete Genome	GCF_000857065.1	https://ftp.ncbi.nlm.nih.gov/genomes/all/GCA/000/857/065/GCA_000857065.1_ViralProj15146
GCA_000857165.1				na	28351	2956472	Strawberry latent ringspot virus	Complete Genome	GCF_000857165.1	https://ftp.ncbi.nlm.nih.gov/genomes/all/GCA/000/857/165/GCA_000857165.1_ViralMultiSegProj15167
GCA_000857205.1				na	10817	10817	African cassava mosaic virus	Complete Genome	GCF_000857205.1	https://ftp.ncbi.nlm.nih.gov/genomes/all/GCA/000/857/205/GCA_000857205.1_ViralMultiSegProj15175
GCA_000857225.1				na	221540	85752	Tomato yellow leaf curl Thailand virus-[2]	Complete Genome	GCF_000857225.1	https://ftp.ncbi.nlm.nih.gov/genomes/all/GCA/000/857/225/GCA_000857225.1_ViralMultiSegProj15179
GCA_000857245.1				na	12196	12196	Bean common mosaic virus	Complete Genome	GCF_000857245.1	https://ftp.ncbi.nlm.nih.gov/genomes/all/GCA/000/857/245/GCA_000857245.1_ViralProj15183
GCA_000857305.1				na	207697	207697	Croton yellow vein mosaic virus	Complete Genome	GCF_000857305.1	https://ftp.ncbi.nlm.nih.gov/genomes/all/GCA/000/857/305/GCA_000857305.1_ViralProj15195
GCA_000857345.1				na	44560	44560	Ageratum yellow vein virus	Complete Genome	GCF_000857345.1	https://ftp.ncbi.nlm.nih.gov/genomes/all/GCA/000/857/345/GCA_000857345.1_ViralProj15203
GCA_000857365.1				na	47903	47903	Strawberry vein banding virus	Complete Genome	GCF_000857365.1	https://ftp.ncbi.nlm.nih.gov/genomes/all/GCA/000/857/365/GCA_000857365.1_ViralProj15207
GCA_000857385.1				na	996311	302099	Tomato leaf curl Madagascar virus-Menabe [Madagascar:Morondova:2001]	Complete Genome	GCF_000857385.1	https://ftp.ncbi.nlm.nih.gov/genomes/all/GCA/000/857/385/GCA_000857385.1_ViralProj15211
GCA_000857485.1				na	290030	290030	Malvastrum yellow vein Yunnan virus	Complete Genome	GCF_000857485.1	https://ftp.ncbi.nlm.nih.gov/genomes/all/GCA/000/857/485/GCA_000857485.1_ViralProj15231
GCA_000857505.1				na	328671	328671	Banana streak OL virus	Complete Genome	GCF_000857505.1	https://ftp.ncbi.nlm.nih.gov/genomes/all/GCA/000/857/505/GCA_000857505.1_ViralProj15239
GCA_000857745.1				na	156690	156690	Beet mild yellowing virus	Complete Genome	GCF_000857745.1	https://ftp.ncbi.nlm.nih.gov/genomes/all/GCA/000/857/745/GCA_000857745.1_ViralProj15079
GCA_000857765.1				na	35289	35289	Grapevine virus B	Complete Genome	GCF_000857765.1	https://ftp.ncbi.nlm.nih.gov/genomes/all/GCA/000/857/765/GCA_000857765.1_ViralProj15083
GCA_000858065.1				na	137475	137475	Cucumber vein yellowing virus	Complete Genome	GCF_000858065.1	https://ftp.ncbi.nlm.nih.gov/genomes/all/GCA/000/858/065/GCA_000858065.1_ViralProj15153
GCA_000858145.1				na	312008	312008	Citrus sudden death-associated virus	Complete Genome	GCF_000858145.1	https://ftp.ncbi.nlm.nih.gov/genomes/all/GCA/000/858/145/GCA_000858145.1_ViralProj15170
GCA_000858205.1				na	220938	10832	Tomato yellow leaf curl virus-[Almeria]	Complete Genome	GCF_000858205.1	https://ftp.ncbi.nlm.nih.gov/genomes/all/GCA/000/858/205/GCA_000858205.1_ViralProj15182
GCA_000858245.1				na	157018	157018	Scallion mosaic virus	Complete Genome	GCF_000858245.1	https://ftp.ncbi.nlm.nih.gov/genomes/all/GCA/000/858/245/GCA_000858245.1_ViralProj15190
GCA_000858265.1				na	222474	222474	Squash leaf curl Yunnan virus	Complete Genome	GCF_000858265.1	https://ftp.ncbi.nlm.nih.gov/genomes/all/GCA/000/858/265/GCA_000858265.1_ViralProj15194
GCA_000858345.1				na	300740	300740	Mint virus 1	Complete Genome	GCF_000858345.1	https://ftp.ncbi.nlm.nih.gov/genomes/all/GCA/000/858/345/GCA_000858345.1_ViralProj15210
GCA_000858365.1				na	255587	255587	Pelargonium necrotic spot virus	Complete Genome	GCF_000858365.1	https://ftp.ncbi.nlm.nih.gov/genomes/all/GCA/000/858/365/GCA_000858365.1_ViralProj15214
GCA_000858465.1				na	1476909	1476909	Banana streak MY virus	Complete Genome	GCF_000858465.1	https://ftp.ncbi.nlm.nih.gov/genomes/all/GCA/000/858/465/GCA_000858465.1_ViralProj15234
GCA_000858565.1				na	223287	223287	Mungbean yellow mosaic India virus	Complete Genome	GCF_000858565.1	https://ftp.ncbi.nlm.nih.gov/genomes/all/GCA/000/858/565/GCA_000858565.1_ViralMultiSegProj15259
GCA_000858685.1				na	255238	255238	Fragaria chiloensis latent virus	Complete Genome	GCF_000858685.1	https://ftp.ncbi.nlm.nih.gov/genomes/all/GCA/000/858/685/GCA_000858685.1_ViralMultiSegProj15122
GCA_000858725.1		SAMEA3283060		na	223328	161378	Sri Lankan cassava mosaic virus-[Colombo]	Complete Genome	GCF_000858725.1	https://ftp.ncbi.nlm.nih.gov/genomes/all/GCA/000/858/725/GCA_000858725.1_ViralMultiSegProj15130
GCA_000858805.1				na	12145	12145	Tomato bushy stunt virus	Complete Genome	GCF_000858805.1	https://ftp.ncbi.nlm.nih.gov/genomes/all/GCA/000/858/805/GCA_000858805.1_ViralProj15147
GCA_000858825.1				na	112228	112228	Hydrangea ringspot virus	Complete Genome	GCF_000858825.1	https://ftp.ncbi.nlm.nih.gov/genomes/all/GCA/000/858/825/GCA_000858825.1_ViralProj15151
GCA_000858865.1				na	295090	295090	Olive mild mosaic virus	Complete Genome	GCF_000858865.1	https://ftp.ncbi.nlm.nih.gov/genomes/all/GCA/000/858/865/GCA_000858865.1_ViralProj15159
GCA_000858905.1				na	404196	404196	Blackberry yellow vein-associated virus	Complete Genome	GCF_000858905.1	https://ftp.ncbi.nlm.nih.gov/genomes/all/GCA/000/858/905/GCA_000858905.1_ViralMultiSegProj15168
GCA_000858925.1				na	307677	307677	Apricot pseudo-chlorotic leaf spot virus	Complete Genome	GCF_000858925.1	https://ftp.ncbi.nlm.nih.gov/genomes/all/GCA/000/858/925/GCA_000858925.1_ViralProj15172
GCA_000858945.1				na	1933300	1933300	Watermelon silver mottle orthotospovirus	Complete Genome	GCF_000858945.1	https://ftp.ncbi.nlm.nih.gov/genomes/all/GCA/000/858/945/GCA_000858945.1_ViralMultiSegProj15176
GCA_000858965.1				na	223262	223262	East African cassava mosaic Cameroon virus	Complete Genome	GCF_000858965.1	https://ftp.ncbi.nlm.nih.gov/genomes/all/GCA/000/858/965/GCA_000858965.1_ViralMultiSegProj15180
GCA_000858985.1				na	42004	42004	Leek yellow stripe virus	Complete Genome	GCF_000858985.1	https://ftp.ncbi.nlm.nih.gov/genomes/all/GCA/000/858/985/GCA_000858985.1_ViralProj15184
GCA_000859005.1				na	103722	103722	Grapevine fleck virus	Complete Genome	GCF_000859005.1	https://ftp.ncbi.nlm.nih.gov/genomes/all/GCA/000/859/005/GCA_000859005.1_ViralProj15188
GCA_000859025.1				na	188333	188333	Ageratum enation virus	Complete Genome	GCF_000859025.1	https://ftp.ncbi.nlm.nih.gov/genomes/all/GCA/000/859/025/GCA_000859025.1_ViralProj15192
GCA_000859045.1				na	2169986	2169986	Barley yellow dwarf virus PAV	Complete Genome	GCF_000859045.1	https://ftp.ncbi.nlm.nih.gov/genomes/all/GCA/000/859/045/GCA_000859045.1_ViralProj15196
GCA_000859105.1				na	53181	53181	Hibiscus chlorotic ringspot virus	Complete Genome	GCF_000859105.1	https://ftp.ncbi.nlm.nih.gov/genomes/all/GCA/000/859/105/GCA_000859105.1_ViralProj15208
GCA_000859125.1				na	302100	302100	Tomato leaf curl Mayotte virus	Complete Genome	GCF_000859125.1	https://ftp.ncbi.nlm.nih.gov/genomes/all/GCA/000/859/125/GCA_000859125.1_ViralProj15212
GCA_000859185.1				na	240866	240865	Honeysuckle yellow vein virus-[UK1]	Complete Genome	GCF_000859185.1	https://ftp.ncbi.nlm.nih.gov/genomes/all/GCA/000/859/185/GCA_000859185.1_ViralProj15224
GCA_000859245.1				na	1411991	1411991	Banana streak VN virus	Complete Genome	GCF_000859245.1	https://ftp.ncbi.nlm.nih.gov/genomes/all/GCA/000/859/245/GCA_000859245.1_ViralProj15240
GCA_000859325.1				na	223250	180526	Tobacco curly shoot virus - [Y41]	Complete Genome	GCF_000859325.1	https://ftp.ncbi.nlm.nih.gov/genomes/all/GCA/000/859/325/GCA_000859325.1_ViralProj15257
GCA_000859505.1				na	28347	28347	Apple stem grooving virus	Complete Genome	GCF_000859505.1	https://ftp.ncbi.nlm.nih.gov/genomes/all/GCA/000/859/505/GCA_000859505.1_ViralProj15119
GCA_000859565.1				na	202566	202566	Cherry rasp leaf virus	Complete Genome	GCF_000859565.1	https://ftp.ncbi.nlm.nih.gov/genomes/all/GCA/000/859/565/GCA_000859565.1_ViralMultiSegProj15131
GCA_000859605.1				na	111970	111970	Kyuri green mottle mosaic virus	Complete Genome	GCF_000859605.1	https://ftp.ncbi.nlm.nih.gov/genomes/all/GCA/000/859/605/GCA_000859605.1_ViralProj15140
GCA_000859645.1				na	12239	12239	Pepper mild mottle virus	Complete Genome	GCF_000859645.1	https://ftp.ncbi.nlm.nih.gov/genomes/all/GCA/000/859/645/GCA_000859645.1_ViralProj15148
GCA_000859705.1				na	301865	301865	Mint virus X	Complete Genome	GCF_000859705.1	https://ftp.ncbi.nlm.nih.gov/genomes/all/GCA/000/859/705/GCA_000859705.1_ViralProj15160
GCA_000859785.1				na	223272	62079	East African cassava mosaic virus-Uganda2 Severe	Complete Genome	GCF_000859785.1	https://ftp.ncbi.nlm.nih.gov/genomes/all/GCA/000/859/785/GCA_000859785.1_ViralMultiSegProj15177
GCA_000859825.1				na	44562	44562	Pothos latent virus	Complete Genome	GCF_000859825.1	https://ftp.ncbi.nlm.nih.gov/genomes/all/GCA/000/859/825/GCA_000859825.1_ViralProj15185
GCA_000859845.1				na	111418	111418	Zucchini green mottle mosaic virus	Complete Genome	GCF_000859845.1	https://ftp.ncbi.nlm.nih.gov/genomes/all/GCA/000/859/845/GCA_000859845.1_ViralProj15189
GCA_000859865.1				na	222450	222450	Chayote yellow mosaic virus	Complete Genome	GCF_000859865.1	https://ftp.ncbi.nlm.nih.gov/genomes/all/GCA/000/859/865/GCA_000859865.1_ViralProj15193
GCA_000859905.1				na	12238	12238	Odontoglossum ringspot virus	Complete Genome	GCF_000859905.1	https://ftp.ncbi.nlm.nih.gov/genomes/all/GCA/000/859/905/GCA_000859905.1_ViralProj15201
GCA_000859945.1				na	60714	60714	Galinsoga mosaic virus	Complete Genome	GCF_000859945.1	https://ftp.ncbi.nlm.nih.gov/genomes/all/GCA/000/859/945/GCA_000859945.1_ViralProj15209
GCA_000860025.1				na	52280	52280	Chilli veinal mottle virus	Complete Genome	GCF_000860025.1	https://ftp.ncbi.nlm.nih.gov/genomes/all/GCA/000/860/025/GCA_000860025.1_ViralProj15225
GCA_000860065.1				na	310103	310103	Senecio yellow mosaic virus	Complete Genome	GCF_000860065.1	https://ftp.ncbi.nlm.nih.gov/genomes/all/GCA/000/860/065/GCA_000860065.1_ViralProj15233
GCA_000860125.1				na	81832	196400	Grapevine rupestris stem pitting-associated virus 1	Complete Genome	GCF_000860125.1	https://ftp.ncbi.nlm.nih.gov/genomes/all/GCA/000/860/125/GCA_000860125.1_ViralProj15249
GCA_000860165.1				na	269282	211866	Tobacco leaf curl Yunnan virus - [Y136]	Complete Genome	GCF_000860165.1	https://ftp.ncbi.nlm.nih.gov/genomes/all/GCA/000/860/165/GCA_000860165.1_ViralProj15258
GCA_000860305.1				na	12274	12274	Grapevine fanleaf virus	Complete Genome	GCF_000860305.1	https://ftp.ncbi.nlm.nih.gov/genomes/all/GCA/000/860/305/GCA_000860305.1_ViralMultiSegProj15286
GCA_000860385.1				na	12264	12264	Cowpea mosaic virus	Complete Genome	GCF_000860385.1	https://ftp.ncbi.nlm.nih.gov/genomes/all/GCA/000/860/385/GCA_000860385.1_ViralMultiSegProj15283
GCA_000860405.1				na	191547	191547	Beet ringspot virus	Complete Genome	GCF_000860405.1	https://ftp.ncbi.nlm.nih.gov/genomes/all/GCA/000/860/405/GCA_000860405.1_ViralMultiSegProj15287
GCA_000860425.1				na	12262	12262	Red clover mottle virus	Complete Genome	GCF_000860425.1	https://ftp.ncbi.nlm.nih.gov/genomes/all/GCA/000/860/425/GCA_000860425.1_ViralMultiSegProj15291
GCA_000860445.1				na	12208	12208	Pea seed-borne mosaic virus	Complete Genome	GCF_000860445.1	https://ftp.ncbi.nlm.nih.gov/genomes/all/GCA/000/860/445/GCA_000860445.1_ViralProj15295
GCA_000860465.1				na	12280	12280	Tomato ringspot virus	Complete Genome	GCF_000860465.1	https://ftp.ncbi.nlm.nih.gov/genomes/all/GCA/000/860/465/GCA_000860465.1_ViralMultiSegProj15300
GCA_000860525.1				na	12209	12209	Pepper mottle virus	Complete Genome	GCF_000860525.1	https://ftp.ncbi.nlm.nih.gov/genomes/all/GCA/000/860/525/GCA_000860525.1_ViralProj15312
GCA_000860585.1				na	12167	12167	Potato virus M	Complete Genome	GCF_000860585.1	https://ftp.ncbi.nlm.nih.gov/genomes/all/GCA/000/860/585/GCA_000860585.1_ViralProj15324
GCA_000860605.1				na	12161	12161	Beet yellows virus	Complete Genome	GCF_000860605.1	https://ftp.ncbi.nlm.nih.gov/genomes/all/GCA/000/860/605/GCA_000860605.1_ViralProj15328
GCA_000860625.1				na	35287	35287	Rice tungro spherical virus	Complete Genome	GCF_000860625.1	https://ftp.ncbi.nlm.nih.gov/genomes/all/GCA/000/860/625/GCA_000860625.1_ViralProj15332
GCA_000860645.1				na	42631	42631	Brome streak mosaic virus	Complete Genome	GCF_000860645.1	https://ftp.ncbi.nlm.nih.gov/genomes/all/GCA/000/860/645/GCA_000860645.1_ViralProj15336
GCA_000860665.1				na	41459	41459	Sweet potato mild mottle virus	Complete Genome	GCF_000860665.1	https://ftp.ncbi.nlm.nih.gov/genomes/all/GCA/000/860/665/GCA_000860665.1_ViralProj15340
GCA_000860685.1				na	40666	40666	Ryegrass mosaic virus	Complete Genome	GCF_000860685.1	https://ftp.ncbi.nlm.nih.gov/genomes/all/GCA/000/860/685/GCA_000860685.1_ViralProj15344
GCA_000860705.1				na	12228	12228	Tobacco vein mottling virus	Complete Genome	GCF_000860705.1	https://ftp.ncbi.nlm.nih.gov/genomes/all/GCA/000/860/705/GCA_000860705.1_ViralProj15348
GCA_000860725.1				na	33763	33763	Peanut mottle virus	Complete Genome	GCF_000860725.1	https://ftp.ncbi.nlm.nih.gov/genomes/all/GCA/000/860/725/GCA_000860725.1_ViralProj15352
GCA_000860745.1				na	12139	12139	Southern bean mosaic virus	Complete Genome	GCF_000860745.1	https://ftp.ncbi.nlm.nih.gov/genomes/all/GCA/000/860/745/GCA_000860745.1_ViralProj15356
GCA_000860765.1				na	12465	12465	Barley yellow mosaic virus	Complete Genome	GCF_000860765.1	https://ftp.ncbi.nlm.nih.gov/genomes/all/GCA/000/860/765/GCA_000860765.1_ViralMultiSegProj15362
GCA_000860785.1				na	113553	113553	Poinsettia mosaic virus	Complete Genome	GCF_000860785.1	https://ftp.ncbi.nlm.nih.gov/genomes/all/GCA/000/860/785/GCA_000860785.1_ViralProj15366
GCA_000860825.1				na	119910	119910	Ryegrass mottle virus	Complete Genome	GCF_000860825.1	https://ftp.ncbi.nlm.nih.gov/genomes/all/GCA/000/860/825/GCA_000860825.1_ViralProj15375
GCA_000860845.1				na	40640	40640	Potato virus V	Complete Genome	GCF_000860845.1	https://ftp.ncbi.nlm.nih.gov/genomes/all/GCA/000/860/845/GCA_000860845.1_ViralProj15379
GCA_000860885.1				na	29271	29271	Dasheen mosaic virus	Complete Genome	GCF_000860885.1	https://ftp.ncbi.nlm.nih.gov/genomes/all/GCA/000/860/885/GCA_000860885.1_ViralProj15388
GCA_000860925.1				na	173976	173976	Cycas necrotic stunt virus	Complete Genome	GCF_000860925.1	https://ftp.ncbi.nlm.nih.gov/genomes/all/GCA/000/860/925/GCA_000860925.1_ViralMultiSegProj15397
GCA_000860965.1				na	46917	46917	Papaya leaf distortion mosaic virus	Complete Genome	GCF_000860965.1	https://ftp.ncbi.nlm.nih.gov/genomes/all/GCA/000/860/965/GCA_000860965.1_ViralProj15405
GCA_000860985.1				na	47416	47416	Satsuma dwarf virus	Complete Genome	GCF_000860985.1	https://ftp.ncbi.nlm.nih.gov/genomes/all/GCA/000/860/985/GCA_000860985.1_ViralMultiSegProj15409
GCA_000861065.1				na	12458	12172	Garlic latent virus	Complete Genome	GCF_000861065.1	https://ftp.ncbi.nlm.nih.gov/genomes/all/GCA/000/861/065/GCA_000861065.1_ViralProj15426
GCA_000861225.1				na	12261	12261	Cowpea severe mosaic virus	Complete Genome	GCF_000861225.1	https://ftp.ncbi.nlm.nih.gov/genomes/all/GCA/000/861/225/GCA_000861225.1_ViralMultiSegProj15301
GCA_000861345.1				na	12227	12227	Tobacco etch virus	Complete Genome	GCF_000861345.1	https://ftp.ncbi.nlm.nih.gov/genomes/all/GCA/000/861/345/GCA_000861345.1_ViralProj15325
GCA_000861365.1				na	31722	31722	Blueberry scorch virus	Complete Genome	GCF_000861365.1	https://ftp.ncbi.nlm.nih.gov/genomes/all/GCA/000/861/365/GCA_000861365.1_ViralProj15329
GCA_000861385.1				na	43240	43240	Bean common mosaic necrosis virus	Complete Genome	GCF_000861385.1	https://ftp.ncbi.nlm.nih.gov/genomes/all/GCA/000/861/385/GCA_000861385.1_ViralProj15333
GCA_000861405.1				na	12470	12470	Lucerne transient streak virus	Complete Genome	GCF_000861405.1	https://ftp.ncbi.nlm.nih.gov/genomes/all/GCA/000/861/405/GCA_000861405.1_ViralProj15337
GCA_000861425.1				na	56879	56879	Oat blue dwarf virus	Complete Genome	GCF_000861425.1	https://ftp.ncbi.nlm.nih.gov/genomes/all/GCA/000/861/425/GCA_000861425.1_ViralProj15341
GCA_000861445.1				na	51354	51354	Maize chlorotic dwarf virus	Complete Genome	GCF_000861445.1	https://ftp.ncbi.nlm.nih.gov/genomes/all/GCA/000/861/445/GCA_000861445.1_ViralProj15345
GCA_000861465.1				na	31742	31742	Johnsongrass mosaic virus	Complete Genome	GCF_000861465.1	https://ftp.ncbi.nlm.nih.gov/genomes/all/GCA/000/861/465/GCA_000861465.1_ViralProj15349
GCA_000861485.1				na	12198	12198	Clover yellow vein virus	Complete Genome	GCF_000861485.1	https://ftp.ncbi.nlm.nih.gov/genomes/all/GCA/000/861/485/GCA_000861485.1_ViralProj15353
GCA_000861525.1				na	94290	94290	Sugarcane yellow leaf virus	Complete Genome	GCF_000861525.1	https://ftp.ncbi.nlm.nih.gov/genomes/all/GCA/000/861/525/GCA_000861525.1_ViralProj15363
GCA_000861545.1				na	101688	101688	Apple latent spherical virus	Complete Genome	GCF_000861545.1	https://ftp.ncbi.nlm.nih.gov/genomes/all/GCA/000/861/545/GCA_000861545.1_ViralMultiSegProj15367
GCA_000861585.1				na	12215	12215	Potato virus A	Complete Genome	GCF_000861585.1	https://ftp.ncbi.nlm.nih.gov/genomes/all/GCA/000/861/585/GCA_000861585.1_ViralProj15376
GCA_000861605.1				na	76875	76875	Broad bean wilt virus 2	Complete Genome	GCF_000861605.1	https://ftp.ncbi.nlm.nih.gov/genomes/all/GCA/000/861/605/GCA_000861605.1_ViralMultiSegProj15380
GCA_000861625.1				na	12263	12263	Squash mosaic virus	Complete Genome	GCF_000861625.1	https://ftp.ncbi.nlm.nih.gov/genomes/all/GCA/000/861/625/GCA_000861625.1_ViralMultiSegProj15384
GCA_000861645.1				na	12232	12232	Zucchini yellow mosaic virus	Complete Genome	GCF_000861645.1	https://ftp.ncbi.nlm.nih.gov/genomes/all/GCA/000/861/645/GCA_000861645.1_ViralProj15390
GCA_000861665.1				na	12199	12199	Cowpea aphid-borne mosaic virus	Complete Genome	GCF_000861665.1	https://ftp.ncbi.nlm.nih.gov/genomes/all/GCA/000/861/665/GCA_000861665.1_ViralProj15394
GCA_000861725.1				na	187978	187978	Peru tomato mosaic virus	Complete Genome	GCF_000861725.1	https://ftp.ncbi.nlm.nih.gov/genomes/all/GCA/000/861/725/GCA_000861725.1_ViralProj15406
GCA_000861785.1				na	300879	300879	Cassia yellow blotch virus	Complete Genome	GCF_000861785.1	https://ftp.ncbi.nlm.nih.gov/genomes/all/GCA/000/861/785/GCA_000861785.1_ViralMultiSegProj15419
GCA_000862025.1				na	12273	12273	Grapevine chrome mosaic virus	Complete Genome	GCF_000862025.1	https://ftp.ncbi.nlm.nih.gov/genomes/all/GCA/000/862/025/GCA_000862025.1_ViralMultiSegProj15285
GCA_000862045.1				na	12205	12205	Papaya ringspot virus	Complete Genome	GCF_000862045.1	https://ftp.ncbi.nlm.nih.gov/genomes/all/GCA/000/862/045/GCA_000862045.1_ViralProj15289
GCA_000862065.1				na	12154	12154	Turnip yellow mosaic virus	Complete Genome	GCF_000862065.1	https://ftp.ncbi.nlm.nih.gov/genomes/all/GCA/000/862/065/GCA_000862065.1_ViralProj15293
GCA_000862085.1				na	12211	12211	Plum pox virus	Complete Genome	GCF_000862085.1	https://ftp.ncbi.nlm.nih.gov/genomes/all/GCA/000/862/085/GCA_000862085.1_ViralProj15298
GCA_000862185.1				na	185793	185793	Tomato yellow leaf curl China virus	Complete Genome	GCF_000862185.1	https://ftp.ncbi.nlm.nih.gov/genomes/all/GCA/000/862/185/GCA_000862185.1_ViralProj15318
GCA_000862265.1				na	12162	12162	Citrus tristeza virus	Complete Genome	GCF_000862265.1	https://ftp.ncbi.nlm.nih.gov/genomes/all/GCA/000/862/265/GCA_000862265.1_ViralProj15334
GCA_000862285.1				na	12466	12466	Barley mild mosaic virus	Complete Genome	GCF_000862285.1	https://ftp.ncbi.nlm.nih.gov/genomes/all/GCA/000/862/285/GCA_000862285.1_ViralMultiSegProj15338
GCA_000862305.1				na	12202	12202	Lettuce mosaic virus	Complete Genome	GCF_000862305.1	https://ftp.ncbi.nlm.nih.gov/genomes/all/GCA/000/862/305/GCA_000862305.1_ViralProj15342
GCA_000862325.1				na	217686	217686	Little cherry virus 1	Complete Genome	GCF_000862325.1	https://ftp.ncbi.nlm.nih.gov/genomes/all/GCA/000/862/325/GCA_000862325.1_ViralProj15346
GCA_000862365.1				na	31741	31741	Wheat streak mosaic virus	Complete Genome	GCF_000862365.1	https://ftp.ncbi.nlm.nih.gov/genomes/all/GCA/000/862/365/GCA_000862365.1_ViralProj15354
GCA_000862385.1				na	75746	75746	Wheat yellow mosaic virus	Complete Genome	GCF_000862385.1	https://ftp.ncbi.nlm.nih.gov/genomes/all/GCA/000/862/385/GCA_000862385.1_ViralMultiSegProj15358
GCA_000862445.1				reference genome	12558	12558	Sesbania mosaic virus	Complete Genome	GCF_000862445.1	https://ftp.ncbi.nlm.nih.gov/genomes/all/GCA/000/862/445/GCA_000862445.1_ViralProj15372
GCA_000862465.1				na	12223	12222	Soybean mosaic virus N	Complete Genome	GCF_000862465.1	https://ftp.ncbi.nlm.nih.gov/genomes/all/GCA/000/862/465/GCA_000862465.1_ViralProj15377
GCA_000862485.2				na	59749	59749	Maize rayado fino virus	Complete Genome	GCF_000862485.2	https://ftp.ncbi.nlm.nih.gov/genomes/all/GCA/000/862/485/GCA_000862485.2_ViralProj15381
GCA_000862525.1				na	157837	157837	Oat mosaic virus	Complete Genome	GCF_000862525.1	https://ftp.ncbi.nlm.nih.gov/genomes/all/GCA/000/862/525/GCA_000862525.1_ViralMultiSegProj15391
GCA_000862565.1				na	192452	192452	Cocksfoot streak virus	Complete Genome	GCF_000862565.1	https://ftp.ncbi.nlm.nih.gov/genomes/all/GCA/000/862/565/GCA_000862565.1_ViralProj15399
GCA_000862585.1				na	12472	12472	Subterranean clover mottle virus	Complete Genome	GCF_000862585.1	https://ftp.ncbi.nlm.nih.gov/genomes/all/GCA/000/862/585/GCA_000862585.1_ViralProj15403
GCA_000862605.1				na	43130	43130	Onion yellow dwarf virus	Complete Genome	GCF_000862605.1	https://ftp.ncbi.nlm.nih.gov/genomes/all/GCA/000/862/605/GCA_000862605.1_ViralProj15407
GCA_000862625.1				na	328670	328670	Banana streak GF virus	Complete Genome	GCF_000862625.1	https://ftp.ncbi.nlm.nih.gov/genomes/all/GCA/000/862/625/GCA_000862625.1_ViralProj15411
GCA_000862665.1				na	71030	71030	Chayote mosaic virus	Complete Genome	GCF_000862665.1	https://ftp.ncbi.nlm.nih.gov/genomes/all/GCA/000/862/665/GCA_000862665.1_ViralProj15420
GCA_000862905.1				na	12216	12216	Potato virus Y	Complete Genome	GCF_000862905.1	https://ftp.ncbi.nlm.nih.gov/genomes/all/GCA/000/862/905/GCA_000862905.1_ViralProj15290
GCA_000862925.1				na	12260	12260	Bean pod mottle virus	Complete Genome	GCF_000862925.1	https://ftp.ncbi.nlm.nih.gov/genomes/all/GCA/000/862/925/GCA_000862925.1_ViralMultiSegProj15294
GCA_000862945.1				na	12777	12777	Parsnip yellow fleck virus	Complete Genome	GCF_000862945.1	https://ftp.ncbi.nlm.nih.gov/genomes/all/GCA/000/862/945/GCA_000862945.1_ViralProj15299
GCA_000863085.1				reference genome	31744	31744	Rice yellow mottle virus	Complete Genome	GCF_000863085.1	https://ftp.ncbi.nlm.nih.gov/genomes/all/GCA/000/863/085/GCA_000863085.1_ViralProj15327
GCA_000863105.1				na	196398	196398	Southern cowpea mosaic virus	Complete Genome	na	https://ftp.ncbi.nlm.nih.gov/genomes/all/GCA/000/863/105/GCA_000863105.1_ViralProj15331
GCA_000863145.1				na	12197	12197	Bean yellow mosaic virus	Complete Genome	GCF_000863145.1	https://ftp.ncbi.nlm.nih.gov/genomes/all/GCA/000/863/145/GCA_000863145.1_ViralProj15339
GCA_000863185.1				na	12844	12844	Sweet potato feathery mottle virus	Complete Genome	GCF_000863185.1	https://ftp.ncbi.nlm.nih.gov/genomes/all/GCA/000/863/185/GCA_000863185.1_ViralProj15347
GCA_000863225.1				na	12203	12203	Maize dwarf mosaic virus	Complete Genome	GCF_000863225.1	https://ftp.ncbi.nlm.nih.gov/genomes/all/GCA/000/863/225/GCA_000863225.1_ViralProj15355
GCA_000863265.1				na	79917	79917	Japanese yam mosaic virus	Complete Genome	GCF_000863265.1	https://ftp.ncbi.nlm.nih.gov/genomes/all/GCA/000/863/265/GCA_000863265.1_ViralProj15365
GCA_000863305.1				na	104263	104263	Hop latent virus	Complete Genome	GCF_000863305.1	https://ftp.ncbi.nlm.nih.gov/genomes/all/GCA/000/863/305/GCA_000863305.1_ViralProj15373
GCA_000863345.1				na	101764	101764	Aconitum latent virus	Complete Genome	GCF_000863345.1	https://ftp.ncbi.nlm.nih.gov/genomes/all/GCA/000/863/345/GCA_000863345.1_ViralProj15382
GCA_000863445.1				na	187977	187977	Wild potato mosaic virus	Complete Genome	GCF_000863445.1	https://ftp.ncbi.nlm.nih.gov/genomes/all/GCA/000/863/445/GCA_000863445.1_ViralProj15404
GCA_000863465.1				na	12230	12230	Turnip mosaic virus	Complete Genome	GCF_000863465.1	https://ftp.ncbi.nlm.nih.gov/genomes/all/GCA/000/863/465/GCA_000863465.1_ViralProj15408
GCA_000863485.1				na	167019	167019	Pelargonium line pattern virus	Complete Genome	GCF_000863485.1	https://ftp.ncbi.nlm.nih.gov/genomes/all/GCA/000/863/485/GCA_000863485.1_ViralProj15413
GCA_000863645.1				na	221262	221262	Pennisetum mosaic virus	Complete Genome	GCF_000863645.1	https://ftp.ncbi.nlm.nih.gov/genomes/all/GCA/000/863/645/GCA_000863645.1_ViralProj15447
GCA_000863785.1				na	12313	12313	Peanut stunt virus	Complete Genome	GCF_000863785.1	https://ftp.ncbi.nlm.nih.gov/genomes/all/GCA/000/863/785/GCA_000863785.1_ViralMultiSegProj15471
GCA_000864085.1				na	67754	67754	Tomato chlorosis virus	Complete Genome	GCF_000864085.1	https://ftp.ncbi.nlm.nih.gov/genomes/all/GCA/000/864/085/GCA_000864085.1_ViralMultiSegProj15587
GCA_000864145.1				na	62059	62059	Shallot yellow stripe virus	Complete Genome	GCF_000864145.1	https://ftp.ncbi.nlm.nih.gov/genomes/all/GCA/000/864/145/GCA_000864145.1_ViralProj15745
GCA_000864185.1				na	64003	64003	Grapevine leafroll-associated virus 2	Complete Genome	GCF_000864185.1	https://ftp.ncbi.nlm.nih.gov/genomes/all/GCA/000/864/185/GCA_000864185.1_ViralProj15884
GCA_000864285.1				na	70823	70823	Dulcamara mottle virus	Complete Genome	GCF_000864285.1	https://ftp.ncbi.nlm.nih.gov/genomes/all/GCA/000/864/285/GCA_000864285.1_ViralProj16188
GCA_000864425.1				na	309390	309390	Tomato leaf curl Joydebpur virus	Complete Genome	GCF_000864425.1	https://ftp.ncbi.nlm.nih.gov/genomes/all/GCA/000/864/425/GCA_000864425.1_ViralProj16324
GCA_000864465.1				na	367061	367061	Vernonia yellow vein virus	Complete Genome	GCF_000864465.1	https://ftp.ncbi.nlm.nih.gov/genomes/all/GCA/000/864/465/GCA_000864465.1_ViralProj16335
GCA_000864705.1				na	100755	100755	Sweet potato leaf curl virus	Complete Genome	GCF_000864705.1	https://ftp.ncbi.nlm.nih.gov/genomes/all/GCA/000/864/705/GCA_000864705.1_ViralProj15461
GCA_000864745.1				na	12305	12305	Cucumber mosaic virus	Complete Genome	GCF_000864745.1	https://ftp.ncbi.nlm.nih.gov/genomes/all/GCA/000/864/745/GCA_000864745.1_ViralMultiSegProj15470
GCA_000864865.1				na	223320	191463	Sida yellow mosaic virus-[Brazil]	Complete Genome	GCF_000864865.1	https://ftp.ncbi.nlm.nih.gov/genomes/all/GCA/000/864/865/GCA_000864865.1_ViralProj15496
GCA_000864965.1				na	12142	12142	Artichoke mottled crinkle virus	Complete Genome	GCF_000864965.1	https://ftp.ncbi.nlm.nih.gov/genomes/all/GCA/000/864/965/GCA_000864965.1_ViralProj15517
GCA_000865045.1				na	307110	307110	Cotton leaf curl Bangalore virus	Complete Genome	GCF_000865045.1	https://ftp.ncbi.nlm.nih.gov/genomes/all/GCA/000/865/045/GCA_000865045.1_ViralProj15575
GCA_000865105.1				na	213034	213034	Sclerotinia sclerotiorum debilitation-associated RNA virus	Complete Genome	GCF_000865105.1	https://ftp.ncbi.nlm.nih.gov/genomes/all/GCA/000/865/105/GCA_000865105.1_ViralProj15717
GCA_000865385.1				na	137556	137556	Maize necrotic streak virus	Complete Genome	GCF_000865385.1	https://ftp.ncbi.nlm.nih.gov/genomes/all/GCA/000/865/385/GCA_000865385.1_ViralProj16323
GCA_000865405.1				na	365523	365523	Tomato yellow spot virus	Complete Genome	GCF_000865405.1	https://ftp.ncbi.nlm.nih.gov/genomes/all/GCA/000/865/405/GCA_000865405.1_ViralMultiSegProj16327
GCA_000865425.2				na	352882	352882	Angelonia flower break virus	Complete Genome	GCF_000865425.2	https://ftp.ncbi.nlm.nih.gov/genomes/all/GCA/000/865/425/GCA_000865425.2_ViralProj16334
GCA_000865505.1				na	12317	12317	Tobacco streak virus	Complete Genome	GCF_000865505.1	https://ftp.ncbi.nlm.nih.gov/genomes/all/GCA/000/865/505/GCA_000865505.1_ViralMultiSegProj15472
GCA_000865525.1				na	290587	10834	Wheat dwarf virus - [Enkoping1]	Complete Genome	GCF_000865525.1	https://ftp.ncbi.nlm.nih.gov/genomes/all/GCA/000/865/525/GCA_000865525.1_ViralProj15478
GCA_000865585.1				na	12178	12178	Cymbidium mosaic virus	Complete Genome	GCF_000865585.1	https://ftp.ncbi.nlm.nih.gov/genomes/all/GCA/000/865/585/GCA_000865585.1_ViralProj15490
GCA_000865605.1				na	12194	12194	Lily virus X	Complete Genome	GCF_000865605.1	https://ftp.ncbi.nlm.nih.gov/genomes/all/GCA/000/865/605/GCA_000865605.1_ViralProj15494
GCA_000865645.1				na	11987	11987	Melon necrotic spot virus	Complete Genome	GCF_000865645.1	https://ftp.ncbi.nlm.nih.gov/genomes/all/GCA/000/865/645/GCA_000865645.1_ViralProj15502
GCA_000865765.1				na	325111	325111	Ludwigia yellow vein virus	Complete Genome	GCF_000865765.1	https://ftp.ncbi.nlm.nih.gov/genomes/all/GCA/000/865/765/GCA_000865765.1_ViralProj15559
GCA_000865805.1				na	269275	223323	Squash leaf curl China virus - [B]	Complete Genome	GCF_000865805.1	https://ftp.ncbi.nlm.nih.gov/genomes/all/GCA/000/865/805/GCA_000865805.1_ViralMultiSegProj15591
GCA_000866105.1				na	333348	333348	Nerine virus X	Complete Genome	GCF_000866105.1	https://ftp.ncbi.nlm.nih.gov/genomes/all/GCA/000/866/105/GCA_000866105.1_ViralProj16257
GCA_000866145.1				na	329291	329290	Malvastrum leaf curl virus - [G87]	Complete Genome	GCF_000866145.1	https://ftp.ncbi.nlm.nih.gov/genomes/all/GCA/000/866/145/GCA_000866145.1_ViralProj16325
GCA_000866365.1				na	299200	299200	Thunberg fritillary mosaic virus	Complete Genome	GCF_000866365.1	https://ftp.ncbi.nlm.nih.gov/genomes/all/GCA/000/866/365/GCA_000866365.1_ViralProj15483
GCA_000866425.1				na	32624	32624	Lily mottle virus	Complete Genome	GCF_000866425.1	https://ftp.ncbi.nlm.nih.gov/genomes/all/GCA/000/866/425/GCA_000866425.1_ViralProj15495
GCA_000866465.1				na	12183	12183	Potato virus X	Complete Genome	GCF_000866465.1	https://ftp.ncbi.nlm.nih.gov/genomes/all/GCA/000/866/465/GCA_000866465.1_ViralProj15503
GCA_000866545.1				na	201862	201862	Wisteria vein mosaic virus	Complete Genome	GCF_000866545.1	https://ftp.ncbi.nlm.nih.gov/genomes/all/GCA/000/866/545/GCA_000866545.1_ViralProj15532
GCA_000866585.1				na	337826	337826	Alternanthera yellow vein virus	Complete Genome	GCF_000866585.1	https://ftp.ncbi.nlm.nih.gov/genomes/all/GCA/000/866/585/GCA_000866585.1_ViralProj15560
GCA_000866605.1				na	12169	12169	Potato virus S	Complete Genome	GCF_000866605.1	https://ftp.ncbi.nlm.nih.gov/genomes/all/GCA/000/866/605/GCA_000866605.1_ViralProj15574
GCA_000866665.1				na	316983	316983	Alstroemeria virus X	Complete Genome	GCF_000866665.1	https://ftp.ncbi.nlm.nih.gov/genomes/all/GCA/000/866/665/GCA_000866665.1_ViralProj15687
GCA_000866845.1				na	337823	337823	Sida leaf curl virus	Complete Genome	GCF_000866845.1	https://ftp.ncbi.nlm.nih.gov/genomes/all/GCA/000/866/845/GCA_000866845.1_ViralProj16225
GCA_000866965.1				na	341167	341167	East Asian Passiflora virus	Complete Genome	GCF_000866965.1	https://ftp.ncbi.nlm.nih.gov/genomes/all/GCA/000/866/965/GCA_000866965.1_ViralProj16326
GCA_000866985.1				na	85454	85454	Alternanthera mosaic virus	Complete Genome	GCF_000866985.1	https://ftp.ncbi.nlm.nih.gov/genomes/all/GCA/000/866/985/GCA_000866985.1_ViralProj16333
GCA_000867105.1				na	322053	322053	Konjac mosaic virus	Complete Genome	GCF_000867105.1	https://ftp.ncbi.nlm.nih.gov/genomes/all/GCA/000/867/105/GCA_000867105.1_ViralProj16643
GCA_000867165.1				na	77813	77813	Merremia mosaic virus	Complete Genome	GCF_000867165.1	https://ftp.ncbi.nlm.nih.gov/genomes/all/GCA/000/867/165/GCA_000867165.1_ViralMultiSegProj16699
GCA_000867185.1				na	334778	69577	Banana streak virus Acuminata Yunnan	Complete Genome	GCF_000867185.1	https://ftp.ncbi.nlm.nih.gov/genomes/all/GCA/000/867/185/GCA_000867185.1_ViralProj16747
GCA_000867245.1				na	216614	216614	Daphne virus S	Complete Genome	GCF_000867245.1	https://ftp.ncbi.nlm.nih.gov/genomes/all/GCA/000/867/245/GCA_000867245.1_ViralProj16749
GCA_000867285.1				na	380669	380669	Dracaena mottle virus	Complete Genome	GCF_000867285.1	https://ftp.ncbi.nlm.nih.gov/genomes/all/GCA/000/867/285/GCA_000867285.1_ViralProj16799
GCA_000867305.1				na	367850	367850	Sida mosaic Sinaloa virus	Complete Genome	GCF_000867305.1	https://ftp.ncbi.nlm.nih.gov/genomes/all/GCA/000/867/305/GCA_000867305.1_ViralMultiSegProj16937
GCA_000867325.1				na	367301	367301	Black raspberry necrosis virus	Complete Genome	GCF_000867325.1	https://ftp.ncbi.nlm.nih.gov/genomes/all/GCA/000/867/325/GCA_000867325.1_ViralMultiSegProj17093
GCA_000867465.1				na	371463	371401	Siegesbeckia yellow vein virus-[GD13]	Complete Genome	GCF_000867465.1	https://ftp.ncbi.nlm.nih.gov/genomes/all/GCA/000/867/465/GCA_000867465.1_ViralProj17267
GCA_000867505.1				na	292477	292477	Pepper yellow leaf curl Indonesia virus	Complete Genome	GCF_000867505.1	https://ftp.ncbi.nlm.nih.gov/genomes/all/GCA/000/867/505/GCA_000867505.1_ViralMultiSegProj17429
GCA_000867525.1				na	379892	379892	Passiflora latent virus	Complete Genome	GCF_000867525.1	https://ftp.ncbi.nlm.nih.gov/genomes/all/GCA/000/867/525/GCA_000867525.1_ViralProj17487
GCA_000867545.1				na	89471	2560585	Melon yellow spot virus	Complete Genome	GCF_000867545.1	https://ftp.ncbi.nlm.nih.gov/genomes/all/GCA/000/867/545/GCA_000867545.1_ViralMultiSegProj17545
GCA_000867565.1				na	185955	185955	Hibiscus latent Singapore virus	Complete Genome	GCF_000867565.1	https://ftp.ncbi.nlm.nih.gov/genomes/all/GCA/000/867/565/GCA_000867565.1_ViralProj17573
GCA_000867585.1				na	379728	379728	Siegesbeckia yellow vein Guangxi virus	Complete Genome	GCF_000867585.1	https://ftp.ncbi.nlm.nih.gov/genomes/all/GCA/000/867/585/GCA_000867585.1_ViralProj17595
GCA_000867665.1				na	401040	401040	Okra yellow crinkle virus	Complete Genome	GCF_000867665.1	https://ftp.ncbi.nlm.nih.gov/genomes/all/GCA/000/867/665/GCA_000867665.1_ViralProj17807
GCA_000867685.1				na	403897	403897	Corchorus yellow spot virus	Complete Genome	GCF_000867685.1	https://ftp.ncbi.nlm.nih.gov/genomes/all/GCA/000/867/685/GCA_000867685.1_ViralMultiSegProj17993
GCA_000867745.1				na	367682	797075	Narcissus symptomless virus	Complete Genome	GCF_000867745.1	https://ftp.ncbi.nlm.nih.gov/genomes/all/GCA/000/867/745/GCA_000867745.1_ViralProj18071
GCA_000867765.1				na	377462	377462	Malvastrum yellow mosaic virus	Complete Genome	GCF_000867765.1	https://ftp.ncbi.nlm.nih.gov/genomes/all/GCA/000/867/765/GCA_000867765.1_ViralProj18131
GCA_000867925.1				na	408719	408719	Sida yellow mosaic Yucatan virus	Complete Genome	GCF_000867925.1	https://ftp.ncbi.nlm.nih.gov/genomes/all/GCA/000/867/925/GCA_000867925.1_ViralMultiSegProj18625
GCA_000868105.1				na	362399	362399	Sugarcane bacilliform MO virus	Complete Genome	GCF_000868105.1	https://ftp.ncbi.nlm.nih.gov/genomes/all/GCA/000/868/105/GCA_000868105.1_ViralProj16750
GCA_000868345.1				na	328430	328430	Chickpea chlorotic stunt virus	Complete Genome	GCF_000868345.1	https://ftp.ncbi.nlm.nih.gov/genomes/all/GCA/000/868/345/GCA_000868345.1_ViralProj17363
GCA_000868385.1				na	619631	619631	Pedilanthus leaf curl virus	Complete Genome	GCF_000868385.1	https://ftp.ncbi.nlm.nih.gov/genomes/all/GCA/000/868/385/GCA_000868385.1_ViralProj17539
GCA_000868405.1				na	163325	2560373	Capsicum chlorosis virus	Complete Genome	GCF_000868405.1	https://ftp.ncbi.nlm.nih.gov/genomes/all/GCA/000/868/405/GCA_000868405.1_ViralMultiSegProj17547
GCA_000868445.1				na	377609	377609	Tomato leaf curl Guangxi virus	Complete Genome	GCF_000868445.1	https://ftp.ncbi.nlm.nih.gov/genomes/all/GCA/000/868/445/GCA_000868445.1_ViralProj17607
GCA_000868505.1				na	297249	297249	Tomato yellow leaf curl Guangdong virus	Complete Genome	GCF_000868505.1	https://ftp.ncbi.nlm.nih.gov/genomes/all/GCA/000/868/505/GCA_000868505.1_ViralProj17801
GCA_000868525.1				na	12210	12210	Pepper severe mosaic virus	Complete Genome	GCF_000868525.1	https://ftp.ncbi.nlm.nih.gov/genomes/all/GCA/000/868/525/GCA_000868525.1_ViralProj17809
GCA_000868585.1				na	407838	407837	Tomato leaf curl Pune virus - [India:Pune:2005]	Complete Genome	GCF_000868585.1	https://ftp.ncbi.nlm.nih.gov/genomes/all/GCA/000/868/585/GCA_000868585.1_ViralProj18015
GCA_000868605.1				na	323118	323118	Blackberry virus Y	Complete Genome	GCF_000868605.1	https://ftp.ncbi.nlm.nih.gov/genomes/all/GCA/000/868/605/GCA_000868605.1_ViralProj18125
GCA_000868765.1				na	368736	368736	Maracuja mosaic virus	Complete Genome	GCF_000868765.1	https://ftp.ncbi.nlm.nih.gov/genomes/all/GCA/000/868/765/GCA_000868765.1_ViralProj18531
GCA_000868865.1				na	283876	283876	Nootka lupine vein clearing virus	Complete Genome	GCF_000868865.1	https://ftp.ncbi.nlm.nih.gov/genomes/all/GCA/000/868/865/GCA_000868865.1_ViralProj18853
GCA_000868885.1				na	392761	392761	Tomato leaf curl Arusha virus	Complete Genome	GCF_000868885.1	https://ftp.ncbi.nlm.nih.gov/genomes/all/GCA/000/868/885/GCA_000868885.1_ViralProj18861
GCA_000868905.1				na	165432	165432	Cucumber leaf spot virus	Complete Genome	GCF_000868905.1	https://ftp.ncbi.nlm.nih.gov/genomes/all/GCA/000/868/905/GCA_000868905.1_ViralProj16590
GCA_000869045.1				na	578107	578107	Daphne mosaic virus	Complete Genome	GCF_000869045.1	https://ftp.ncbi.nlm.nih.gov/genomes/all/GCA/000/869/045/GCA_000869045.1_ViralProj16794
GCA_000869265.1				na	392174	392174	Malva mosaic virus	Complete Genome	GCF_000869265.1	https://ftp.ncbi.nlm.nih.gov/genomes/all/GCA/000/869/265/GCA_000869265.1_ViralProj17349
GCA_000869285.1				na	395349	1513531	Tomato yellow leaf curl Indonesia virus-[Lembang]	Complete Genome	GCF_000869285.1	https://ftp.ncbi.nlm.nih.gov/genomes/all/GCA/000/869/285/GCA_000869285.1_ViralProj17387
GCA_000869345.1				na	429564	77811	Euphorbia mosaic virus - A [Mexico:Yucatan:2004]	Complete Genome	GCF_000869345.1	https://ftp.ncbi.nlm.nih.gov/genomes/all/GCA/000/869/345/GCA_000869345.1_ViralMultiSegProj17551
GCA_000869365.1				na	377610	377610	Malvastrum leaf curl Guangdong virus	Complete Genome	GCF_000869365.1	https://ftp.ncbi.nlm.nih.gov/genomes/all/GCA/000/869/365/GCA_000869365.1_ViralProj17593
GCA_000869405.1				na	399314	399314	Strawberry chlorotic fleck-associated virus	Complete Genome	GCF_000869405.1	https://ftp.ncbi.nlm.nih.gov/genomes/all/GCA/000/869/405/GCA_000869405.1_ViralProj17741
GCA_000869445.1				na	400835	400835	Tomato leaf curl Guangdong virus	Complete Genome	GCF_000869445.1	https://ftp.ncbi.nlm.nih.gov/genomes/all/GCA/000/869/445/GCA_000869445.1_ViralProj17805
GCA_000869465.1				na	361731	361731	Desmodium leaf distortion virus	Complete Genome	GCF_000869465.1	https://ftp.ncbi.nlm.nih.gov/genomes/all/GCA/000/869/465/GCA_000869465.1_ViralMultiSegProj17991
GCA_000869625.1				na	388038	388038	Cucumber mottle virus	Complete Genome	GCF_000869625.1	https://ftp.ncbi.nlm.nih.gov/genomes/all/GCA/000/869/625/GCA_000869625.1_ViralProj18331
GCA_000869645.1				na	243563	243563	Strawberry necrotic shock virus	Complete Genome	GCF_000869645.1	https://ftp.ncbi.nlm.nih.gov/genomes/all/GCA/000/869/645/GCA_000869645.1_ViralMultiSegProj18507
GCA_000869725.1				na	417288	417287	Crassocephalum yellow vein virus - Jinghong	Complete Genome	GCF_000869725.1	https://ftp.ncbi.nlm.nih.gov/genomes/all/GCA/000/869/725/GCA_000869725.1_ViralProj18659
GCA_000869765.1				na	33760	33760	Prune dwarf virus	Complete Genome	GCF_000869765.1	https://ftp.ncbi.nlm.nih.gov/genomes/all/GCA/000/869/765/GCA_000869765.1_ViralMultiSegProj16818
GCA_000869965.1				na	160844	160844	Narcissus common latent virus	Complete Genome	GCF_000869965.1	https://ftp.ncbi.nlm.nih.gov/genomes/all/GCA/000/869/965/GCA_000869965.1_ViralProj17373
GCA_000870125.1				na	335187	335187	Streptocarpus flower break virus	Complete Genome	GCF_000870125.1	https://ftp.ncbi.nlm.nih.gov/genomes/all/GCA/000/870/125/GCA_000870125.1_ViralProj17803
GCA_000870265.1				na	326941	326941	Raspberry leaf mottle virus	Complete Genome	GCF_000870265.1	https://ftp.ncbi.nlm.nih.gov/genomes/all/GCA/000/870/265/GCA_000870265.1_ViralProj18275
GCA_000870405.1				na	1233675	1233675	Honeysuckle yellow vein Kagoshima virus	Complete Genome	GCF_000870405.1	https://ftp.ncbi.nlm.nih.gov/genomes/all/GCA/000/870/405/GCA_000870405.1_ViralProj18657
GCA_000870425.1				na	394036	394036	Narcissus degeneration virus	Complete Genome	GCF_000870425.1	https://ftp.ncbi.nlm.nih.gov/genomes/all/GCA/000/870/425/GCA_000870425.1_ViralProj18729
GCA_000870445.1				na	1755696	1755696	Dioscorea bacilliform SN virus	Complete Genome	GCF_000870445.1	https://ftp.ncbi.nlm.nih.gov/genomes/all/GCA/000/870/445/GCA_000870445.1_ViralProj18829
GCA_000870525.1				na	425279	425279	Rehmannia mosaic virus	Complete Genome	GCF_000870525.1	https://ftp.ncbi.nlm.nih.gov/genomes/all/GCA/000/870/525/GCA_000870525.1_ViralProj18885
GCA_000870605.1				na	12165	12165	Chrysanthemum virus B	Complete Genome	GCF_000870605.1	https://ftp.ncbi.nlm.nih.gov/genomes/all/GCA/000/870/605/GCA_000870605.1_ViralProj18985
GCA_000870725.1				na	1124577	1124577	Tomato mild yellow leaf curl Aragua virus	Complete Genome	GCF_000870725.1	https://ftp.ncbi.nlm.nih.gov/genomes/all/GCA/000/870/725/GCA_000870725.1_ViralMultiSegProj19653
GCA_000870745.1				na	37127	37127	Citrus variegation virus	Complete Genome	GCF_000870745.1	https://ftp.ncbi.nlm.nih.gov/genomes/all/GCA/000/870/745/GCA_000870745.1_ViralMultiSegProj19747
GCA_000870825.1				na	390440	390440	Mimosa yellow leaf curl virus	Complete Genome	GCF_000870825.1	https://ftp.ncbi.nlm.nih.gov/genomes/all/GCA/000/870/825/GCA_000870825.1_ViralProj19781
GCA_000870965.1				na	390437	390437	Kudzu mosaic virus	Complete Genome	GCF_000870965.1	https://ftp.ncbi.nlm.nih.gov/genomes/all/GCA/000/870/965/GCA_000870965.1_ViralMultiSegProj20053
GCA_000871025.1				na	400396	400396	Wild tomato mosaic virus	Complete Genome	GCF_000871025.1	https://ftp.ncbi.nlm.nih.gov/genomes/all/GCA/000/871/025/GCA_000871025.1_ViralProj20625
GCA_000871305.1				na	167129	167129	Moroccan watermelon mosaic virus	Complete Genome	GCF_000871305.1	https://ftp.ncbi.nlm.nih.gov/genomes/all/GCA/000/871/305/GCA_000871305.1_ViralProj27897
GCA_000871325.1				na	475777	475777	Phlox virus B	Complete Genome	GCF_000871325.1	https://ftp.ncbi.nlm.nih.gov/genomes/all/GCA/000/871/325/GCA_000871325.1_ViralProj27905
GCA_000871445.1				na	425303	425303	Tomato leaf curl Seychelles virus	Complete Genome	GCF_000871445.1	https://ftp.ncbi.nlm.nih.gov/genomes/all/GCA/000/871/445/GCA_000871445.1_ViralProj18869
GCA_000871525.1				na	420255	420255	Sida yellow vein Madurai virus	Complete Genome	GCF_000871525.1	https://ftp.ncbi.nlm.nih.gov/genomes/all/GCA/000/871/525/GCA_000871525.1_ViralProj19405
GCA_000871685.1				na	390441	390441	Sida yellow vein Vietnam virus	Complete Genome	GCF_000871685.1	https://ftp.ncbi.nlm.nih.gov/genomes/all/GCA/000/871/685/GCA_000871685.1_ViralProj19783
GCA_000871705.1				na	409287	409287	Tobacco leaf curl Thailand virus	Complete Genome	GCF_000871705.1	https://ftp.ncbi.nlm.nih.gov/genomes/all/GCA/000/871/705/GCA_000871705.1_ViralProj19799
GCA_000871805.1				na	71186	71186	Tomato leaf curl Sinaloa virus	Complete Genome	GCF_000871805.1	https://ftp.ncbi.nlm.nih.gov/genomes/all/GCA/000/871/805/GCA_000871805.1_ViralMultiSegProj19971
GCA_000871865.1				na	45661	45661	Banana bract mosaic virus	Complete Genome	GCF_000871865.1	https://ftp.ncbi.nlm.nih.gov/genomes/all/GCA/000/871/865/GCA_000871865.1_ViralProj20617
GCA_000871905.1				na	106118	329164	Potato rough dwarf virus	Complete Genome	GCF_000871905.1	https://ftp.ncbi.nlm.nih.gov/genomes/all/GCA/000/871/905/GCA_000871905.1_ViralProj20657
GCA_000871925.1				na	404404	404404	Coleus vein necrosis virus	Complete Genome	GCF_000871925.1	https://ftp.ncbi.nlm.nih.gov/genomes/all/GCA/000/871/925/GCA_000871925.1_ViralProj20665
GCA_000872265.1				na	180903	180903	Pineapple mealybug wilt-associated virus 1	Complete Genome	GCF_000872265.1	https://ftp.ncbi.nlm.nih.gov/genomes/all/GCA/000/872/265/GCA_000872265.1_ViralProj28147
GCA_000872345.1				na	675077	675077	Plum bark necrosis stem pitting-associated virus	Complete Genome	GCF_000872345.1	https://ftp.ncbi.nlm.nih.gov/genomes/all/GCA/000/872/345/GCA_000872345.1_ViralProj27909
GCA_000872445.1				na	435646	435646	Radish leaf curl virus	Complete Genome	GCF_000872445.1	https://ftp.ncbi.nlm.nih.gov/genomes/all/GCA/000/872/445/GCA_000872445.1_ViralProj28279
GCA_000872505.1				na	457382	457382	Phaius virus X	Complete Genome	GCF_000872505.1	https://ftp.ncbi.nlm.nih.gov/genomes/all/GCA/000/872/505/GCA_000872505.1_ViralProj28617
GCA_000872525.1				na	481311	2955372	Persimmon viroid	Complete Genome	GCF_000872525.1	https://ftp.ncbi.nlm.nih.gov/genomes/all/GCA/000/872/525/GCA_000872525.1_ViralProj28683
GCA_000872685.1				na	496807	496807	Eragrostis streak virus	Complete Genome	GCF_000872685.1	https://ftp.ncbi.nlm.nih.gov/genomes/all/GCA/000/872/685/GCA_000872685.1_ViralProj28825
GCA_000872745.1				na	507476	507476	Tomato leaf curl Mindanao virus	Complete Genome	GCF_000872745.1	https://ftp.ncbi.nlm.nih.gov/genomes/all/GCA/000/872/745/GCA_000872745.1_ViralProj29011
GCA_000872905.1				na	515444	515444	Eupatorium vein clearing virus	Complete Genome	GCF_000872905.1	https://ftp.ncbi.nlm.nih.gov/genomes/all/GCA/000/872/905/GCA_000872905.1_ViralProj29879
GCA_000872965.1				na	370833	370833	Tomato torrado virus	Complete Genome	GCF_000872965.1	https://ftp.ncbi.nlm.nih.gov/genomes/all/GCA/000/872/965/GCA_000872965.1_ViralMultiSegProj18831
GCA_000873045.1				na	360579	360579	Mesta yellow vein mosaic virus	Complete Genome	GCF_000873045.1	https://ftp.ncbi.nlm.nih.gov/genomes/all/GCA/000/873/045/GCA_000873045.1_ViralProj18967
GCA_000873145.1				na	326811	326811	Clerodendron yellow mosaic virus	Complete Genome	GCF_000873145.1	https://ftp.ncbi.nlm.nih.gov/genomes/all/GCA/000/873/145/GCA_000873145.1_ViralProj19599
GCA_000873205.1				na	445227	445227	Maize white line mosaic virus	Complete Genome	GCF_000873205.1	https://ftp.ncbi.nlm.nih.gov/genomes/all/GCA/000/873/205/GCA_000873205.1_ViralProj19755
GCA_000873265.1				na	390439	390439	Spilanthes yellow vein virus	Complete Genome	GCF_000873265.1	https://ftp.ncbi.nlm.nih.gov/genomes/all/GCA/000/873/265/GCA_000873265.1_ViralProj19779
GCA_000873285.1				na	390443	390443	Erectites yellow mosaic virus	Complete Genome	GCF_000873285.1	https://ftp.ncbi.nlm.nih.gov/genomes/all/GCA/000/873/285/GCA_000873285.1_ViralProj19787
GCA_000873405.1				na	390436	390436	Corchorus golden mosaic virus	Complete Genome	GCF_000873405.1	https://ftp.ncbi.nlm.nih.gov/genomes/all/GCA/000/873/405/GCA_000873405.1_ViralMultiSegProj20051
GCA_000873425.1				na	368735	368735	Bell pepper mottle virus	Complete Genome	GCF_000873425.1	https://ftp.ncbi.nlm.nih.gov/genomes/all/GCA/000/873/425/GCA_000873425.1_ViralProj20059
GCA_000873465.1				na	400394	400394	Telosma mosaic virus	Complete Genome	GCF_000873465.1	https://ftp.ncbi.nlm.nih.gov/genomes/all/GCA/000/873/465/GCA_000873465.1_ViralProj20621
GCA_000873525.1				na	460364	460364	Wheat eqlid mosaic virus	Complete Genome	GCF_000873525.1	https://ftp.ncbi.nlm.nih.gov/genomes/all/GCA/000/873/525/GCA_000873525.1_ViralProj20763
GCA_000873745.1				na	33765	33765	Tobacco vein banding mosaic virus	Complete Genome	GCF_000873745.1	https://ftp.ncbi.nlm.nih.gov/genomes/all/GCA/000/873/745/GCA_000873745.1_ViralProj27895
GCA_000873785.1				na	436066	436066	Phlox virus S	Complete Genome	GCF_000873785.1	https://ftp.ncbi.nlm.nih.gov/genomes/all/GCA/000/873/785/GCA_000873785.1_ViralProj19427
GCA_000873885.1				na	70822	70822	Okra mosaic virus	Complete Genome	GCF_000873885.1	https://ftp.ncbi.nlm.nih.gov/genomes/all/GCA/000/873/885/GCA_000873885.1_ViralProj19761
GCA_000873925.1				na	300411	300411	Lindernia anagallis yellow vein virus	Complete Genome	GCF_000873925.1	https://ftp.ncbi.nlm.nih.gov/genomes/all/GCA/000/873/925/GCA_000873925.1_ViralProj19777
GCA_000873945.1				na	390442	390442	Tomato yellow leaf curl Vietnam virus	Complete Genome	GCF_000873945.1	https://ftp.ncbi.nlm.nih.gov/genomes/all/GCA/000/873/945/GCA_000873945.1_ViralProj19785
GCA_000874065.1				na	158463	158463	Tomato severe rugose virus	Complete Genome	GCF_000874065.1	https://ftp.ncbi.nlm.nih.gov/genomes/all/GCA/000/874/065/GCA_000874065.1_ViralMultiSegProj19973
GCA_000874125.1				na	373398	373398	Basella rugose mosaic virus	Complete Genome	GCF_000874125.1	https://ftp.ncbi.nlm.nih.gov/genomes/all/GCA/000/874/125/GCA_000874125.1_ViralProj20619
GCA_000874325.1				na	471498	471498	Peach chlorotic mottle virus	Complete Genome	GCF_000874325.1	https://ftp.ncbi.nlm.nih.gov/genomes/all/GCA/000/874/325/GCA_000874325.1_ViralProj20977
GCA_000874425.1				na	520848	520848	Urochloa streak virus	Complete Genome	GCF_000874425.1	https://ftp.ncbi.nlm.nih.gov/genomes/all/GCA/000/874/425/GCA_000874425.1_ViralProj30033
GCA_000874445.1				na	474454	474454	Rose spring dwarf-associated virus	Complete Genome	GCF_000874445.1	https://ftp.ncbi.nlm.nih.gov/genomes/all/GCA/000/874/445/GCA_000874445.1_ViralProj30051
GCA_000874505.1				na	420684	1410062	Pumpkin yellow mosaic Malaysia virus	Complete Genome	GCF_000874505.1	https://ftp.ncbi.nlm.nih.gov/genomes/all/GCA/000/874/505/GCA_000874505.1_ViralProj30159
GCA_000874525.1				na	55216	55216	Tomato yellow vein streak virus	Complete Genome	GCF_000874525.1	https://ftp.ncbi.nlm.nih.gov/genomes/all/GCA/000/874/525/GCA_000874525.1_ViralMultiSegProj30171
GCA_000874545.1				na	452758	452758	Allamanda leaf curl virus	Complete Genome	GCF_000874545.1	https://ftp.ncbi.nlm.nih.gov/genomes/all/GCA/000/874/545/GCA_000874545.1_ViralProj30179
GCA_000874565.1				na	536086	536086	Tomato mild mosaic virus	Complete Genome	GCF_000874565.1	https://ftp.ncbi.nlm.nih.gov/genomes/all/GCA/000/874/565/GCA_000874565.1_ViralMultiSegProj30187
GCA_000874725.1				na	547467	547467	Diascia yellow mottle virus	Complete Genome	GCF_000874725.1	https://ftp.ncbi.nlm.nih.gov/genomes/all/GCA/000/874/725/GCA_000874725.1_ViralProj30795
GCA_000874885.1				na	478550	478550	Ligustrum necrotic ringspot virus	Complete Genome	GCF_000874885.1	https://ftp.ncbi.nlm.nih.gov/genomes/all/GCA/000/874/885/GCA_000874885.1_ViralProj28681
GCA_000874905.1				na	501328	501328	Tomato leaf curl Ghana virus	Complete Genome	GCF_000874905.1	https://ftp.ncbi.nlm.nih.gov/genomes/all/GCA/000/874/905/GCA_000874905.1_ViralProj28699
GCA_000874985.1				na	365150	365150	Lolium latent virus	Complete Genome	GCF_000874985.1	https://ftp.ncbi.nlm.nih.gov/genomes/all/GCA/000/874/985/GCA_000874985.1_ViralProj28971
GCA_000875005.1				na	507474	507474	Tomato leaf curl Cebu virus	Complete Genome	GCF_000875005.1	https://ftp.ncbi.nlm.nih.gov/genomes/all/GCA/000/875/005/GCA_000875005.1_ViralProj28987
GCA_000875045.1				na	142843	142843	Hop mosaic virus	Complete Genome	GCF_000875045.1	https://ftp.ncbi.nlm.nih.gov/genomes/all/GCA/000/875/045/GCA_000875045.1_ViralProj29191
GCA_000875065.1				na	267970	267970	Bean yellow disorder virus	Complete Genome	GCF_000875065.1	https://ftp.ncbi.nlm.nih.gov/genomes/all/GCA/000/875/065/GCA_000875065.1_ViralMultiSegProj29237
GCA_000875165.1				na	390438	390438	Clerodendron golden mosaic virus	Complete Genome	GCF_000875165.1	https://ftp.ncbi.nlm.nih.gov/genomes/all/GCA/000/875/165/GCA_000875165.1_ViralMultiSegProj29849
GCA_000875185.1				na	515446	515446	Verbena virus Y	Complete Genome	GCF_000875185.1	https://ftp.ncbi.nlm.nih.gov/genomes/all/GCA/000/875/185/GCA_000875185.1_ViralProj29881
GCA_000875245.1				na	497863	497863	Oat dwarf virus	Complete Genome	GCF_000875245.1	https://ftp.ncbi.nlm.nih.gov/genomes/all/GCA/000/875/245/GCA_000875245.1_ViralProj30037
GCA_000875365.1				na	526476	526476	Tomato leaf curl Palampur virus	Complete Genome	GCF_000875365.1	https://ftp.ncbi.nlm.nih.gov/genomes/all/GCA/000/875/365/GCA_000875365.1_ViralMultiSegProj30181
GCA_000875485.1				na	652717	652717	Sweet potato leaf curl Spain virus	Complete Genome	GCF_000875485.1	https://ftp.ncbi.nlm.nih.gov/genomes/all/GCA/000/875/485/GCA_000875485.1_ViralProj30673
GCA_000875545.2				na	549205	549205	Cycad leaf necrosis virus	Complete Genome	na	https://ftp.ncbi.nlm.nih.gov/genomes/all/GCA/000/875/545/GCA_000875545.2_ViralProj30835
GCA_000875565.1				na	479060	479060	Cocksfoot mild mosaic virus	Complete Genome	GCF_000875565.1	https://ftp.ncbi.nlm.nih.gov/genomes/all/GCA/000/875/565/GCA_000875565.1_ViralProj30849
GCA_000875625.1				na	555460	619599	Okra mottle virus - [Brazil:okra]	Complete Genome	GCF_000875625.1	https://ftp.ncbi.nlm.nih.gov/genomes/all/GCA/000/875/625/GCA_000875625.1_ViralMultiSegProj31095
GCA_000876485.1	PRJNA257130	SAMN02950949	JRVE00000000.1	na	48490	48490	Fusarium circinatum	Scaffold	na	https://ftp.ncbi.nlm.nih.gov/genomes/all/GCA/000/876/485/GCA_000876485.1_ASM87648v1
GCA_000877375.1	PRJNA222148	SAMN02911896	JFGZ00000000.1	na	1406313	42805	Epichloe amarillans E4668	Contig	na	https://ftp.ncbi.nlm.nih.gov/genomes/all/GCA/000/877/375/GCA_000877375.1_EamaE4668v1
GCA_000878955.1				na	459949	459949	Citrus viroid V	Complete Genome	GCF_000878955.1	https://ftp.ncbi.nlm.nih.gov/genomes/all/GCA/000/878/955/GCA_000878955.1_ViralProj28115
GCA_000879075.1				na	498805	498803	Emilia yellow vein virus-[Fz1]	Complete Genome	GCF_000879075.1	https://ftp.ncbi.nlm.nih.gov/genomes/all/GCA/000/879/075/GCA_000879075.1_ViralProj28689
GCA_000879175.1				na	445435	445435	Asparagus virus 3	Complete Genome	GCF_000879175.1	https://ftp.ncbi.nlm.nih.gov/genomes/all/GCA/000/879/175/GCA_000879175.1_ViralProj28979
GCA_000879195.1				na	508750	449400	Kenaf leaf curl virus-[India:Bahraich:2007]	Complete Genome	GCF_000879195.1	https://ftp.ncbi.nlm.nih.gov/genomes/all/GCA/000/879/195/GCA_000879195.1_ViralProj28991
GCA_000879215.1				na	397544	397544	Squash vein yellowing virus	Complete Genome	GCF_000879215.1	https://ftp.ncbi.nlm.nih.gov/genomes/all/GCA/000/879/215/GCA_000879215.1_ViralProj29107
GCA_000879335.1				na	328061	328061	Radish mosaic virus	Complete Genome	GCF_000879335.1	https://ftp.ncbi.nlm.nih.gov/genomes/all/GCA/000/879/335/GCA_000879335.1_ViralMultiSegProj29843
GCA_000879355.1				na	515320	515320	Lamium leaf distortion virus	Complete Genome	GCF_000879355.1	https://ftp.ncbi.nlm.nih.gov/genomes/all/GCA/000/879/355/GCA_000879355.1_ViralProj29877
GCA_000879415.1				na	486809	399387	Ramie mosaic virus	Complete Genome	GCF_000879415.1	https://ftp.ncbi.nlm.nih.gov/genomes/all/GCA/000/879/415/GCA_000879415.1_ViralMultiSegProj29985
GCA_000879435.1				na	471717	471717	Melon aphid-borne yellows virus	Complete Genome	GCF_000879435.1	https://ftp.ncbi.nlm.nih.gov/genomes/all/GCA/000/879/435/GCA_000879435.1_ViralProj30049
GCA_000879475.1				na	508749	508748	Mesta yellow vein mosaic Bahraich virus-[India:Bahraich:2007]	Complete Genome	GCF_000879475.1	https://ftp.ncbi.nlm.nih.gov/genomes/all/GCA/000/879/475/GCA_000879475.1_ViralProj30083
GCA_000879495.1				na	402399	402399	Brugmansia mild mottle virus	Complete Genome	GCF_000879495.1	https://ftp.ncbi.nlm.nih.gov/genomes/all/GCA/000/879/495/GCA_000879495.1_ViralProj30157
GCA_000879515.1				na	475627	51676	Macroptilium golden mosaic virus-[Jamaica:Wissadula:August Town]	Complete Genome	GCF_000879515.1	https://ftp.ncbi.nlm.nih.gov/genomes/all/GCA/000/879/515/GCA_000879515.1_ViralMultiSegProj30169
GCA_000879535.1				na	447171	447171	Lettuce virus X	Complete Genome	GCF_000879535.1	https://ftp.ncbi.nlm.nih.gov/genomes/all/GCA/000/879/535/GCA_000879535.1_ViralProj30177
GCA_000879555.1				na	536084	536084	Tomato common mosaic virus	Complete Genome	GCF_000879555.1	https://ftp.ncbi.nlm.nih.gov/genomes/all/GCA/000/879/555/GCA_000879555.1_ViralMultiSegProj30185
GCA_000879575.1				na	470166	470166	Tomato marchitez virus	Complete Genome	GCF_000879575.1	https://ftp.ncbi.nlm.nih.gov/genomes/all/GCA/000/879/575/GCA_000879575.1_ViralMultiSegProj30365
GCA_000879695.1				na	36403	36403	Potato virus T	Complete Genome	GCF_000879695.1	https://ftp.ncbi.nlm.nih.gov/genomes/all/GCA/000/879/695/GCA_000879695.1_ViralProj30735
GCA_000879795.1				na	501371	391228	Beet curly top Iran virus-[K]	Complete Genome	GCF_000879795.1	https://ftp.ncbi.nlm.nih.gov/genomes/all/GCA/000/879/795/GCA_000879795.1_ViralProj28973
GCA_000879815.1				na	507475	507475	Tomato leaf curl Cotabato virus	Complete Genome	GCF_000879815.1	https://ftp.ncbi.nlm.nih.gov/genomes/all/GCA/000/879/815/GCA_000879815.1_ViralProj28989
GCA_000879835.1				na	460926	2734495	Tomato zonate spot virus	Complete Genome	GCF_000879835.1	https://ftp.ncbi.nlm.nih.gov/genomes/all/GCA/000/879/835/GCA_000879835.1_ViralMultiSegProj29091
GCA_000879915.1				na	519015	1003836	Pepper leaf curl Yunnan virus-[YN323]	Complete Genome	GCF_000879915.1	https://ftp.ncbi.nlm.nih.gov/genomes/all/GCA/000/879/915/GCA_000879915.1_ViralProj29413
GCA_000879975.1				na	192203	192203	Tobacco vein distorting virus	Complete Genome	GCF_000879975.1	https://ftp.ncbi.nlm.nih.gov/genomes/all/GCA/000/879/975/GCA_000879975.1_ViralProj29875
GCA_000879995.1				na	515575	515575	Algerian watermelon mosaic virus	Complete Genome	GCF_000879995.1	https://ftp.ncbi.nlm.nih.gov/genomes/all/GCA/000/879/995/GCA_000879995.1_ViralProj29883
GCA_000880075.1				na	437060	437063	Ageratum yellow vein Hualian virus-[Taiwan:Hsinchu:tom:2003]	Complete Genome	GCF_000880075.1	https://ftp.ncbi.nlm.nih.gov/genomes/all/GCA/000/880/075/GCA_000880075.1_ViralProj30057
GCA_000880135.1				na	373593	51673	Wissadula golden mosaic St Thomas Virus	Complete Genome	GCF_000880135.1	https://ftp.ncbi.nlm.nih.gov/genomes/all/GCA/000/880/135/GCA_000880135.1_ViralMultiSegProj30167
GCA_000880155.1				na	332471	332471	Fritillary virus Y	Complete Genome	GCF_000880155.1	https://ftp.ncbi.nlm.nih.gov/genomes/all/GCA/000/880/155/GCA_000880155.1_ViralProj30175
GCA_000880175.1				na	536081	536081	Blainvillea yellow spot virus	Complete Genome	GCF_000880175.1	https://ftp.ncbi.nlm.nih.gov/genomes/all/GCA/000/880/175/GCA_000880175.1_ViralMultiSegProj30183
GCA_000880235.1				na	604276	232380	TYLCAxV-Sic1-[IT:Sic2/2:04]	Complete Genome	GCF_000880235.1	https://ftp.ncbi.nlm.nih.gov/genomes/all/GCA/000/880/235/GCA_000880235.1_ViralProj30523
GCA_000880315.1				na	463360	463360	Chickpea chlorotic dwarf virus	Complete Genome	GCF_000880315.1	https://ftp.ncbi.nlm.nih.gov/genomes/all/GCA/000/880/315/GCA_000880315.1_ViralProj30715
GCA_000880355.1				reference genome	548915	548915	Tomato leaf curl Kumasi virus	Complete Genome	GCF_000880355.1	https://ftp.ncbi.nlm.nih.gov/genomes/all/GCA/000/880/355/GCA_000880355.1_ViralProj30837
GCA_000880435.1				na	487492	182452	Mikania micrantha mosaic virus	Complete Genome	GCF_000880435.1	https://ftp.ncbi.nlm.nih.gov/genomes/all/GCA/000/880/435/GCA_000880435.1_ViralMultiSegProj31113
GCA_000880535.1				na	543876	543876	Jatropha leaf curl virus	Complete Genome	GCF_000880535.1	https://ftp.ncbi.nlm.nih.gov/genomes/all/GCA/000/880/535/GCA_000880535.1_ViralProj31277
GCA_000880775.1				na	524023	524023	Imperata yellow mottle virus	Complete Genome	GCF_000880775.1	https://ftp.ncbi.nlm.nih.gov/genomes/all/GCA/000/880/775/GCA_000880775.1_ViralProj32677
GCA_000880795.1				na	335963	335963	Hippeastrum latent virus	Complete Genome	GCF_000880795.1	https://ftp.ncbi.nlm.nih.gov/genomes/all/GCA/000/880/795/GCA_000880795.1_ViralProj32685
GCA_000880815.1				na	214439	214439	Hosta virus X	Complete Genome	GCF_000880815.1	https://ftp.ncbi.nlm.nih.gov/genomes/all/GCA/000/880/815/GCA_000880815.1_ViralProj32693
GCA_000880855.1				na	312275	312275	Anagyris vein yellowing virus	Complete Genome	GCF_000880855.1	https://ftp.ncbi.nlm.nih.gov/genomes/all/GCA/000/880/855/GCA_000880855.1_ViralProj32713
GCA_000880895.1				na	263892	263892	Bougainvillea chlorotic vein banding virus	Complete Genome	GCF_000880895.1	https://ftp.ncbi.nlm.nih.gov/genomes/all/GCA/000/880/895/GCA_000880895.1_ViralProj32823
GCA_000881015.1				na	509531	223252	Gossypium darwinii symptomless virus	Complete Genome	GCF_000881015.1	https://ftp.ncbi.nlm.nih.gov/genomes/all/GCA/000/881/015/GCA_000881015.1_ViralProj33487
GCA_000881055.1				na	587370	587370	Rudbeckia flower distortion virus	Complete Genome	GCF_000881055.1	https://ftp.ncbi.nlm.nih.gov/genomes/all/GCA/000/881/055/GCA_000881055.1_ViralProj33679
GCA_000881075.1				na	591160	591160	Bhendi yellow vein Bhubhaneswar virus	Complete Genome	GCF_000881075.1	https://ftp.ncbi.nlm.nih.gov/genomes/all/GCA/000/881/075/GCA_000881075.1_ViralProj33885
GCA_000881095.1				na	587313	619631	Pedilanthus leaf curl virus [Pakistan:Multan:2004]	Complete Genome	GCF_000881095.1	https://ftp.ncbi.nlm.nih.gov/genomes/all/GCA/000/881/095/GCA_000881095.1_ViralProj34665
GCA_000881115.1				na	578305	578305	Gayfeather mild mottle virus	Complete Genome	GCF_000881115.1	https://ftp.ncbi.nlm.nih.gov/genomes/all/GCA/000/881/115/GCA_000881115.1_ViralMultiSegProj34755
GCA_000881135.1				na	590403	590403	Red clover vein mosaic virus	Complete Genome	GCF_000881135.1	https://ftp.ncbi.nlm.nih.gov/genomes/all/GCA/000/881/135/GCA_000881135.1_ViralProj34841
GCA_000881175.1				na	457286	457286	Rhynchosia golden mosaic Yucatan virus	Complete Genome	GCF_000881175.1	https://ftp.ncbi.nlm.nih.gov/genomes/all/GCA/000/881/175/GCA_000881175.1_ViralMultiSegProj36505
GCA_000881195.1				na	575917	575917	Tomato leaf curl Patna virus	Complete Genome	GCF_000881195.1	https://ftp.ncbi.nlm.nih.gov/genomes/all/GCA/000/881/195/GCA_000881195.1_ViralProj36527
GCA_000881395.1				na	516956	516956	Grapevine virus E	Complete Genome	GCF_000881395.1	https://ftp.ncbi.nlm.nih.gov/genomes/all/GCA/000/881/395/GCA_000881395.1_ViralProj30853
GCA_000881415.1				na	551531	551531	Tomato leaf curl Kerala virus	Complete Genome	GCF_000881415.1	https://ftp.ncbi.nlm.nih.gov/genomes/all/GCA/000/881/415/GCA_000881415.1_ViralProj30935
GCA_000881455.1				na	378833	378833	Sowbane mosaic virus	Complete Genome	GCF_000881455.1	https://ftp.ncbi.nlm.nih.gov/genomes/all/GCA/000/881/455/GCA_000881455.1_ViralProj31125
GCA_000881575.1				na	1485012	1485012	Jatropha yellow mosaic virus	Complete Genome	GCF_000881575.2	https://ftp.ncbi.nlm.nih.gov/genomes/all/GCA/000/881/575/GCA_000881575.1_ViralProj32075
GCA_000881735.1				na	312009	312009	Nemesia ring necrosis virus	Complete Genome	GCF_000881735.1	https://ftp.ncbi.nlm.nih.gov/genomes/all/GCA/000/881/735/GCA_000881735.1_ViralProj32681
GCA_000881795.1				na	339420	339420	Blackberry chlorotic ringspot virus	Complete Genome	GCF_000881795.1	https://ftp.ncbi.nlm.nih.gov/genomes/all/GCA/000/881/795/GCA_000881795.1_ViralMultiSegProj32707
GCA_000881835.1				na	574040	574040	Pepper chat fruit viroid	Complete Genome	GCF_000881835.1	https://ftp.ncbi.nlm.nih.gov/genomes/all/GCA/000/881/835/GCA_000881835.1_ViralProj32817
GCA_000881895.1				na	578361	578361	Soybean yellow mottle mosaic virus	Complete Genome	GCF_000881895.1	https://ftp.ncbi.nlm.nih.gov/genomes/all/GCA/000/881/895/GCA_000881895.1_ViralProj33135
GCA_000881915.1				na	253700	253700	Schlumbergera virus X	Complete Genome	GCF_000881915.1	https://ftp.ncbi.nlm.nih.gov/genomes/all/GCA/000/881/915/GCA_000881915.1_ViralProj33189
GCA_000881975.1				na	39681	39681	Asparagus virus 2	Complete Genome	GCF_000881975.1	https://ftp.ncbi.nlm.nih.gov/genomes/all/GCA/000/881/975/GCA_000881975.1_ViralMultiSegProj33493
GCA_000882155.1				na	185218	185218	African oil palm ringspot virus	Complete Genome	GCF_000882155.1	https://ftp.ncbi.nlm.nih.gov/genomes/all/GCA/000/882/155/GCA_000882155.1_ViralProj36557
GCA_000882255.1				na	559878	559878	Clerodendrum golden mosaic China virus	Complete Genome	GCF_000882255.1	https://ftp.ncbi.nlm.nih.gov/genomes/all/GCA/000/882/255/GCA_000882255.1_ViralMultiSegProj32175
GCA_000882315.1				na	393599	393599	East African cassava mosaic Kenya virus	Complete Genome	GCF_000882315.1	https://ftp.ncbi.nlm.nih.gov/genomes/all/GCA/000/882/315/GCA_000882315.1_ViralMultiSegProj32329
GCA_000882375.1				na	312273	312273	Scrophularia mottle virus	Complete Genome	GCF_000882375.1	https://ftp.ncbi.nlm.nih.gov/genomes/all/GCA/000/882/375/GCA_000882375.1_ViralProj32679
GCA_000882395.1				na	160843	160843	Narcissus yellow stripe virus	Complete Genome	GCF_000882395.1	https://ftp.ncbi.nlm.nih.gov/genomes/all/GCA/000/882/395/GCA_000882395.1_ViralProj32687
GCA_000882455.1				na	270478	270478	Zantedeschia mild mosaic virus	Complete Genome	GCF_000882455.1	https://ftp.ncbi.nlm.nih.gov/genomes/all/GCA/000/882/455/GCA_000882455.1_ViralProj32715
GCA_000882615.1				na	509532	509532	Gossypium punctatum mild leaf curl virus	Complete Genome	GCF_000882615.1	https://ftp.ncbi.nlm.nih.gov/genomes/all/GCA/000/882/615/GCA_000882615.1_ViralMultiSegProj33489
GCA_000882715.1				na	418448	222464	Cotton leaf curl Burewala virus - [India:Vehari:2006]	Complete Genome	GCF_000882715.1	https://ftp.ncbi.nlm.nih.gov/genomes/all/GCA/000/882/715/GCA_000882715.1_ViralProj34757
GCA_000882735.1				na	317027	317027	Allium virus X	Complete Genome	GCF_000882735.1	https://ftp.ncbi.nlm.nih.gov/genomes/all/GCA/000/882/735/GCA_000882735.1_ViralProj34843
GCA_000882775.1				na	630199	630199	Grapevine Syrah virus 1	Complete Genome	GCF_000882775.1	https://ftp.ncbi.nlm.nih.gov/genomes/all/GCA/000/882/775/GCA_000882775.1_ViralProj36515
GCA_000882835.1				na	598494	598494	Euphorbia yellow mosaic virus	Complete Genome	GCF_000882835.1	https://ftp.ncbi.nlm.nih.gov/genomes/all/GCA/000/882/835/GCA_000882835.1_ViralMultiSegProj36655
GCA_000883255.1				na	138982	138982	Potato latent virus	Complete Genome	GCF_000883255.1	https://ftp.ncbi.nlm.nih.gov/genomes/all/GCA/000/883/255/GCA_000883255.1_ViralProj32629
GCA_000883275.1				na	208084	208084	Grapevine Algerian latent virus	Complete Genome	GCF_000883275.1	https://ftp.ncbi.nlm.nih.gov/genomes/all/GCA/000/883/275/GCA_000883275.1_ViralProj32675
GCA_000883295.1				na	312274	312274	Plantago mottle virus	Complete Genome	GCF_000883295.1	https://ftp.ncbi.nlm.nih.gov/genomes/all/GCA/000/883/295/GCA_000883295.1_ViralProj32683
GCA_000883315.1				na	305785	305785	Poinsettia latent virus	Complete Genome	GCF_000883315.1	https://ftp.ncbi.nlm.nih.gov/genomes/all/GCA/000/883/315/GCA_000883315.1_ViralProj32691
GCA_000883375.1				na	183585	183585	Peach mosaic virus	Complete Genome	GCF_000883375.1	https://ftp.ncbi.nlm.nih.gov/genomes/all/GCA/000/883/375/GCA_000883375.1_ViralProj32727
GCA_000883475.1				na	367121	367121	Grapevine leafroll-associated virus 10	Complete Genome	GCF_000883475.1	https://ftp.ncbi.nlm.nih.gov/genomes/all/GCA/000/883/475/GCA_000883475.1_ViralProj33263
GCA_000883515.1				na	229030	229030	Cactus mild mottle virus	Complete Genome	GCF_000883515.1	https://ftp.ncbi.nlm.nih.gov/genomes/all/GCA/000/883/515/GCA_000883515.1_ViralProj33485
GCA_000883555.1				na	255066	255066	Pepper veinal mottle virus	Complete Genome	GCF_000883555.1	https://ftp.ncbi.nlm.nih.gov/genomes/all/GCA/000/883/555/GCA_000883555.1_ViralProj33675
GCA_000883575.1				na	592206	592206	Helleborus net necrosis virus	Complete Genome	GCF_000883575.1	https://ftp.ncbi.nlm.nih.gov/genomes/all/GCA/000/883/575/GCA_000883575.1_ViralProj33877
GCA_000883615.1				na	598747	2955713	Coleus blumei viroid 5	Complete Genome	GCF_000883615.1	https://ftp.ncbi.nlm.nih.gov/genomes/all/GCA/000/883/615/GCA_000883615.1_ViralProj34737
GCA_000883635.1				na	614034	1513530	Tomato leaf curl Nigeria virus-[Nigeria:2006]	Complete Genome	GCF_000883635.1	https://ftp.ncbi.nlm.nih.gov/genomes/all/GCA/000/883/635/GCA_000883635.1_ViralProj34815
GCA_000883815.1				na	642493	222475	Malvastrum yellow vein Baoshan virus	Complete Genome	GCF_000883815.1	https://ftp.ncbi.nlm.nih.gov/genomes/all/GCA/000/883/815/GCA_000883815.1_ViralProj37891
GCA_000883955.1				na	648801	648801	Passionfruit severe leaf distortion virus	Complete Genome	GCF_000883955.1	https://ftp.ncbi.nlm.nih.gov/genomes/all/GCA/000/883/955/GCA_000883955.1_ViralMultiSegProj38459
GCA_000883975.1				na	431317	431317	Triticum mosaic virus	Complete Genome	GCF_000883975.1	https://ftp.ncbi.nlm.nih.gov/genomes/all/GCA/000/883/975/GCA_000883975.1_ViralProj38495
GCA_000883995.1				na	651134	2955714	Coleus blumei viroid 6	Complete Genome	GCF_000883995.1	https://ftp.ncbi.nlm.nih.gov/genomes/all/GCA/000/883/995/GCA_000883995.1_ViralProj38541
GCA_000884075.1				na	656190	656190	Carrot yellow leaf virus	Complete Genome	GCF_000884075.1	https://ftp.ncbi.nlm.nih.gov/genomes/all/GCA/000/884/075/GCA_000884075.1_ViralProj39585
GCA_000884115.1				na	579113	579113	Sunn hemp leaf distortion virus	Complete Genome	GCF_000884115.1	https://ftp.ncbi.nlm.nih.gov/genomes/all/GCA/000/884/115/GCA_000884115.1_ViralProj39609
GCA_000884235.1				na	1980426	1980426	European mountain ash ringspot-associated virus	Complete Genome	GCF_000884235.1	https://ftp.ncbi.nlm.nih.gov/genomes/all/GCA/000/884/235/GCA_000884235.1_ViralMultiSegProj39973
GCA_000884355.1				na	545259	545259	Melandrium yellow fleck virus	Complete Genome	GCF_000884355.1	https://ftp.ncbi.nlm.nih.gov/genomes/all/GCA/000/884/355/GCA_000884355.1_ViralMultiSegProj40661
GCA_000884375.1		SAMEA3283106		na	667119	667119	Velvet bean severe mosaic virus	Complete Genome	GCF_000884375.1	https://ftp.ncbi.nlm.nih.gov/genomes/all/GCA/000/884/375/GCA_000884375.1_ViralMultiSegProj41175
GCA_000884435.1				na	652718	652718	Sweet potato leaf curl Canary virus	Complete Genome	GCF_000884435.1	https://ftp.ncbi.nlm.nih.gov/genomes/all/GCA/000/884/435/GCA_000884435.1_ViralProj41623
GCA_000884515.1				na	697192	697192	Citrus viroid VI	Complete Genome	GCF_000884515.1	https://ftp.ncbi.nlm.nih.gov/genomes/all/GCA/000/884/515/GCA_000884515.1_ViralProj42701
GCA_000884795.1				na	638358	638358	Eragrostis curvula streak virus	Complete Genome	GCF_000884795.1	https://ftp.ncbi.nlm.nih.gov/genomes/all/GCA/000/884/795/GCA_000884795.1_ViralProj37889
GCA_000884835.1				na	137758	137758	Cassava brown streak virus	Complete Genome	GCF_000884835.1	https://ftp.ncbi.nlm.nih.gov/genomes/all/GCA/000/884/835/GCA_000884835.1_ViralProj38085
GCA_000884855.1				na	647294	647294	Sweet potato badnavirus B	Complete Genome	GCF_000884855.1	https://ftp.ncbi.nlm.nih.gov/genomes/all/GCA/000/884/855/GCA_000884855.1_ViralProj38241
GCA_000884995.1				na	572239	572239	Wheat yellow dwarf virus-GPV	Complete Genome	GCF_000884995.1	https://ftp.ncbi.nlm.nih.gov/genomes/all/GCA/000/884/995/GCA_000884995.1_ViralProj39307
GCA_000885075.1				na	627503	163654	Okra leaf curl virus-[Cameroon]	Complete Genome	GCF_000885075.1	https://ftp.ncbi.nlm.nih.gov/genomes/all/GCA/000/885/075/GCA_000885075.1_ViralProj39605
GCA_000885175.1				na	661101	661101	Tomato chocolate spot virus	Complete Genome	GCF_000885175.1	https://ftp.ncbi.nlm.nih.gov/genomes/all/GCA/000/885/175/GCA_000885175.1_ViralMultiSegProj39867
GCA_000885315.1				na	433462	433462	Canna yellow streak virus	Complete Genome	na	https://ftp.ncbi.nlm.nih.gov/genomes/all/GCA/000/885/315/GCA_000885315.1_ViralProj40629
GCA_000885495.1				na	693895	693894	Tomato leaf curl Cameroon virus - [Cameroon:Buea:Okra:2008]	Complete Genome	GCF_000885495.1	https://ftp.ncbi.nlm.nih.gov/genomes/all/GCA/000/885/495/GCA_000885495.1_ViralProj42743
GCA_000885635.1				na	642478	642478	Lettuce chlorosis virus	Complete Genome	GCF_000885635.1	https://ftp.ncbi.nlm.nih.gov/genomes/all/GCA/000/885/635/GCA_000885635.1_ViralMultiSegProj38899
GCA_000885835.1				na	664980	664980	Tomato leaf curl Hainan virus	Complete Genome	GCF_000885835.1	https://ftp.ncbi.nlm.nih.gov/genomes/all/GCA/000/885/835/GCA_000885835.1_ViralProj39931
GCA_000885935.1				na	392504	392504	Turnip ringspot virus	Complete Genome	GCF_000885935.1	https://ftp.ncbi.nlm.nih.gov/genomes/all/GCA/000/885/935/GCA_000885935.1_ViralMultiSegProj40327
GCA_000885955.1				na	52135	52135	Tomato infectious chlorosis virus	Complete Genome	GCF_000885955.1	https://ftp.ncbi.nlm.nih.gov/genomes/all/GCA/000/885/955/GCA_000885955.1_ViralMultiSegProj40419
GCA_000886055.1				na	574890	574890	Sweet potato leaf curl Lanzarote virus	Complete Genome	GCF_000886055.1	https://ftp.ncbi.nlm.nih.gov/genomes/all/GCA/000/886/055/GCA_000886055.1_ViralProj41625
GCA_000886075.1				na	666859	666859	Butterbur mosaic virus	Complete Genome	GCF_000886075.1	https://ftp.ncbi.nlm.nih.gov/genomes/all/GCA/000/886/075/GCA_000886075.1_ViralProj42145
GCA_000886335.1				na	129732	129732	Sunflower chlorotic mottle virus	Complete Genome	GCF_000886335.1	https://ftp.ncbi.nlm.nih.gov/genomes/all/GCA/000/886/335/GCA_000886335.1_ViralProj47931
GCA_000886495.1				na	375546	375546	Hydrangea chlorotic mottle virus	Complete Genome	GCF_000886495.1	https://ftp.ncbi.nlm.nih.gov/genomes/all/GCA/000/886/495/GCA_000886495.1_ViralProj38689
GCA_000886555.1				na	132477	132477	Kalanchoe latent virus	Complete Genome	GCF_000886555.1	https://ftp.ncbi.nlm.nih.gov/genomes/all/GCA/000/886/555/GCA_000886555.1_ViralProj39583
GCA_000886615.1				na	653358	653358	Ipomoea yellow vein virus	Complete Genome	GCF_000886615.1	https://ftp.ncbi.nlm.nih.gov/genomes/all/GCA/000/886/615/GCA_000886615.1_ViralProj39615
GCA_000886835.1				na	671126	671126	Pelargonium vein banding virus	Complete Genome	GCF_000886835.1	https://ftp.ncbi.nlm.nih.gov/genomes/all/GCA/000/886/835/GCA_000886835.1_ViralProj40631
GCA_000886855.1				na	634441	634441	Tomato leaf curl Sulawesi virus	Complete Genome	GCF_000886855.1	https://ftp.ncbi.nlm.nih.gov/genomes/all/GCA/000/886/855/GCA_000886855.1_ViralProj41173
GCA_000886875.1				na	1960253	1960253	Sugarcane bacilliform Guadeloupe D virus	Complete Genome	GCF_000886875.1	https://ftp.ncbi.nlm.nih.gov/genomes/all/GCA/000/886/875/GCA_000886875.1_ViralProj41599
GCA_000886895.1				na	683179	683179	Saccharum streak virus	Complete Genome	GCF_000886895.1	https://ftp.ncbi.nlm.nih.gov/genomes/all/GCA/000/886/895/GCA_000886895.1_ViralProj41611
GCA_000886995.1				na	693893	693892	Sweet potato leaf curl Bengal virus - [India:West Bengal:2008]	Complete Genome	GCF_000886995.1	https://ftp.ncbi.nlm.nih.gov/genomes/all/GCA/000/886/995/GCA_000886995.1_ViralProj42745
GCA_000887195.1				na	53954	53954	Sugarcane streak mosaic virus	Complete Genome	GCF_000887195.1	https://ftp.ncbi.nlm.nih.gov/genomes/all/GCA/000/887/195/GCA_000887195.1_ViralProj47861
GCA_000887435.1				na	796352	796352	Panax virus Y	Complete Genome	GCF_000887435.1	https://ftp.ncbi.nlm.nih.gov/genomes/all/GCA/000/887/435/GCA_000887435.1_ViralProj49715
GCA_000887455.1				na	859650	859650	Turnip curly top virus	Complete Genome	GCF_000887455.1	https://ftp.ncbi.nlm.nih.gov/genomes/all/GCA/000/887/455/GCA_000887455.1_ViralProj50429
GCA_000887515.1				na	180399	180399	Melon chlorotic mosaic virus	Complete Genome	GCF_000887515.1	https://ftp.ncbi.nlm.nih.gov/genomes/all/GCA/000/887/515/GCA_000887515.1_ViralMultiSegProj51415
GCA_000887655.1				na	99585	99585	Frangipani mosaic virus	Complete Genome	GCF_000887655.1	https://ftp.ncbi.nlm.nih.gov/genomes/all/GCA/000/887/655/GCA_000887655.1_ViralProj53499
GCA_000887735.1				na	911574	360579	Malvastrum yellow vein Changa Manga virus	Complete Genome	GCF_000887735.1	https://ftp.ncbi.nlm.nih.gov/genomes/all/GCA/000/887/735/GCA_000887735.1_ViralProj60047
GCA_000887775.1				na	913600	928315	Papaya leaf crumple virus-Panipat 8 [India:Panipat:Papaya:2008]	Complete Genome	GCF_000887775.1	https://ftp.ncbi.nlm.nih.gov/genomes/all/GCA/000/887/775/GCA_000887775.1_ViralProj60361
GCA_000887795.1				na	887825	930965	Chickpea chlorosis virus-A	Complete Genome	GCF_000887795.1	https://ftp.ncbi.nlm.nih.gov/genomes/all/GCA/000/887/795/GCA_000887795.1_ViralProj60627
GCA_000887915.1				na	908127	908125	Okra enation leaf curl virus [India:Munthal EL37:2006]	Complete Genome	GCF_000887915.1	https://ftp.ncbi.nlm.nih.gov/genomes/all/GCA/000/887/915/GCA_000887915.1_ViralProj61775
GCA_000887935.1				na	573615	573615	Lupinus mosaic virus	Complete Genome	GCF_000887935.1	https://ftp.ncbi.nlm.nih.gov/genomes/all/GCA/000/887/935/GCA_000887935.1_ViralProj61853
GCA_000887955.1				na	935473	935473	Rhynchosia yellow mosaic India virus	Complete Genome	GCF_000887955.1	https://ftp.ncbi.nlm.nih.gov/genomes/all/GCA/000/887/955/GCA_000887955.1_ViralMultiSegProj61861
GCA_000888135.1				na	626962	626962	Olive latent virus 3	Complete Genome	GCF_000888135.1	https://ftp.ncbi.nlm.nih.gov/genomes/all/GCA/000/888/135/GCA_000888135.1_ViralProj46223
GCA_000888355.1				na	759390	759390	Sida golden mottle virus	Complete Genome	GCF_000888355.1	https://ftp.ncbi.nlm.nih.gov/genomes/all/GCA/000/888/355/GCA_000888355.1_ViralMultiSegProj48421
GCA_000888375.1				na	761701	761701	Soybean mild mottle virus	Complete Genome	GCF_000888375.1	https://ftp.ncbi.nlm.nih.gov/genomes/all/GCA/000/888/375/GCA_000888375.1_ViralProj48593
GCA_000888515.1				na	871521	223314	Sida golden mosaic Florida virus-Malvastrum	Complete Genome	GCF_000888515.1	https://ftp.ncbi.nlm.nih.gov/genomes/all/GCA/000/888/515/GCA_000888515.1_ViralMultiSegProj51627
GCA_000888595.1				na	681518	681518	Tomato leaf deformation virus	Complete Genome	GCF_000888595.1	https://ftp.ncbi.nlm.nih.gov/genomes/all/GCA/000/888/595/GCA_000888595.1_ViralProj52633
GCA_000888615.1				na	713949	713949	Tomato leaf curl Oman virus	Complete Genome	GCF_000888615.1	https://ftp.ncbi.nlm.nih.gov/genomes/all/GCA/000/888/615/GCA_000888615.1_ViralProj52947
GCA_000888695.1				na	873160	873160	Spinach severe curly top virus	Complete Genome	GCF_000888695.1	https://ftp.ncbi.nlm.nih.gov/genomes/all/GCA/000/888/695/GCA_000888695.1_ViralProj59507
GCA_000888715.1				na	912033	912033	Ageratum leaf curl Cameroon virus	Complete Genome	GCF_000888715.1	https://ftp.ncbi.nlm.nih.gov/genomes/all/GCA/000/888/715/GCA_000888715.1_ViralProj60043
GCA_000888775.1				na	67761	67761	Cowpea mild mottle virus	Complete Genome	GCF_000888775.1	https://ftp.ncbi.nlm.nih.gov/genomes/all/GCA/000/888/775/GCA_000888775.1_ViralProj60623
GCA_000888795.1				na	930881	930881	Sweet potato virus C	Complete Genome	GCF_000888795.1	https://ftp.ncbi.nlm.nih.gov/genomes/all/GCA/000/888/795/GCA_000888795.1_ViralProj60649
GCA_000888855.1				na	946046	946046	Ugandan cassava brown streak virus	Complete Genome	GCF_000888855.1	https://ftp.ncbi.nlm.nih.gov/genomes/all/GCA/000/888/855/GCA_000888855.1_ViralProj61097
GCA_000888875.1				na	75387	75387	Apricot latent virus	Complete Genome	GCF_000888875.1	https://ftp.ncbi.nlm.nih.gov/genomes/all/GCA/000/888/875/GCA_000888875.1_ViralProj61427
GCA_000889035.1				na	688701	688701	Chiltepin yellow mosaic virus	Complete Genome	GCF_000889035.1	https://ftp.ncbi.nlm.nih.gov/genomes/all/GCA/000/889/035/GCA_000889035.1_ViralProj48419
GCA_000889055.1		SAMEA3283097		na	665102	665102	Abutilon Brazil virus	Complete Genome	GCF_000889055.1	https://ftp.ncbi.nlm.nih.gov/genomes/all/GCA/000/889/055/GCA_000889055.1_ViralMultiSegProj48591
GCA_000889115.1				na	433357	433357	Bidens mottle virus	Complete Genome	GCF_000889115.1	https://ftp.ncbi.nlm.nih.gov/genomes/all/GCA/000/889/115/GCA_000889115.1_ViralProj50559
GCA_000889255.1				na	671095	671095	Croton yellow vein virus	Complete Genome	GCF_000889255.1	https://ftp.ncbi.nlm.nih.gov/genomes/all/GCA/000/889/255/GCA_000889255.1_ViralProj51789
GCA_000889275.1				na	12473	12473	Velvet tobacco mottle virus	Complete Genome	GCF_000889275.1	https://ftp.ncbi.nlm.nih.gov/genomes/all/GCA/000/889/275/GCA_000889275.1_ViralProj52631
GCA_000889295.1				na	487155	487155	Brugmansia suaveolens mottle virus	Complete Genome	GCF_000889295.1	https://ftp.ncbi.nlm.nih.gov/genomes/all/GCA/000/889/295/GCA_000889295.1_ViralProj52813
GCA_000889315.1				na	889510	889510	Digitaria didactyla striate mosaic virus	Complete Genome	GCF_000889315.1	https://ftp.ncbi.nlm.nih.gov/genomes/all/GCA/000/889/315/GCA_000889315.1_ViralProj53503
GCA_000889415.1				na	2033633	2033633	Pineapple bacilliform CO virus	Complete Genome	GCF_000889415.1	https://ftp.ncbi.nlm.nih.gov/genomes/all/GCA/000/889/415/GCA_000889415.1_ViralProj60049
GCA_000889495.1				na	912034	912034	Okra leaf curl Cameroon virus	Complete Genome	GCF_000889495.1	https://ftp.ncbi.nlm.nih.gov/genomes/all/GCA/000/889/495/GCA_000889495.1_ViralProj60747
GCA_000889535.1				na	31732	31732	Passion fruit woodiness virus	Complete Genome	GCF_000889535.1	https://ftp.ncbi.nlm.nih.gov/genomes/all/GCA/000/889/535/GCA_000889535.1_ViralProj61089
GCA_000889555.1				na	929769	1513525	Sida golden mosaic Buckup virus-[Jamaica:St. Elizabeth:2004]	Complete Genome	GCF_000889555.1	https://ftp.ncbi.nlm.nih.gov/genomes/all/GCA/000/889/555/GCA_000889555.1_ViralMultiSegProj61135
GCA_000889575.1				na	908028	908023	Bhendi yellow vein India virus [India:Dharwad OYDWR2:2006]	Complete Genome	GCF_000889575.1	https://ftp.ncbi.nlm.nih.gov/genomes/all/GCA/000/889/575/GCA_000889575.1_ViralProj61555
GCA_000889735.1				na	327280	327280	Okra yellow mosaic Mexico virus	Complete Genome	GCF_000889735.1	https://ftp.ncbi.nlm.nih.gov/genomes/all/GCA/000/889/735/GCA_000889735.1_ViralMultiSegProj48103
GCA_000889895.1				na	421012	421012	Freesia mosaic virus	Complete Genome	GCF_000889895.1	https://ftp.ncbi.nlm.nih.gov/genomes/all/GCA/000/889/895/GCA_000889895.1_ViralProj48387
GCA_000889935.1				na	761702	761702	Soybean chlorotic blotch virus	Complete Genome	GCF_000889935.1	https://ftp.ncbi.nlm.nih.gov/genomes/all/GCA/000/889/935/GCA_000889935.1_ViralMultiSegProj48595
GCA_000889995.1				na	160358	160358	Pepper yellow mosaic virus	Complete Genome	GCF_000889995.1	https://ftp.ncbi.nlm.nih.gov/genomes/all/GCA/000/889/995/GCA_000889995.1_ViralProj50567
GCA_000890175.1				na	312295	312295	Cotton leafroll dwarf virus	Complete Genome	GCF_000890175.1	https://ftp.ncbi.nlm.nih.gov/genomes/all/GCA/000/890/175/GCA_000890175.1_ViralProj53497
GCA_000890215.1				na	905054	905054	Tobacco leaf curl Pusa virus	Complete Genome	GCF_000890215.1	https://ftp.ncbi.nlm.nih.gov/genomes/all/GCA/000/890/215/GCA_000890215.1_ViralProj56021
GCA_000890315.1				na	887827	887827	Chickpea redleaf virus	Complete Genome	GCF_000890315.1	https://ftp.ncbi.nlm.nih.gov/genomes/all/GCA/000/890/315/GCA_000890315.1_ViralProj60625
GCA_000890415.1				na	936005	936005	Bromus catharticus striate mosaic virus	Complete Genome	GCF_000890415.1	https://ftp.ncbi.nlm.nih.gov/genomes/all/GCA/000/890/415/GCA_000890415.1_ViralProj61437
GCA_000890435.1				na	908124	908123	Okra leaf curl India virus [India:Sonipat EL14A:2006]	Complete Genome	GCF_000890435.1	https://ftp.ncbi.nlm.nih.gov/genomes/all/GCA/000/890/435/GCA_000890435.1_ViralProj61559
GCA_000890455.1				na	908137	222456	Cotton leaf curl Allahabad virus [India:Karnal:OY77:2005]	Complete Genome	GCF_000890455.1	https://ftp.ncbi.nlm.nih.gov/genomes/all/GCA/000/890/455/GCA_000890455.1_ViralProj61851
GCA_000890575.1				na	932071	932071	Abutilon mosaic Bolivia virus	Complete Genome	GCF_000890575.1	https://ftp.ncbi.nlm.nih.gov/genomes/all/GCA/000/890/575/GCA_000890575.1_ViralMultiSegProj62479
GCA_000890955.1				na	409486	409486	Hardenbergia mosaic virus	Complete Genome	GCF_000890955.1	https://ftp.ncbi.nlm.nih.gov/genomes/all/GCA/000/890/955/GCA_000890955.1_ViralProj65811
GCA_000891055.1				na	714308	714308	Rhynchosia mild mosaic virus	Complete Genome	GCF_000891055.1	https://ftp.ncbi.nlm.nih.gov/genomes/all/GCA/000/891/055/GCA_000891055.1_ViralMultiSegProj66547
GCA_000891075.1				na	1016854	1016854	Banana streak UA virus	Complete Genome	GCF_000891075.1	https://ftp.ncbi.nlm.nih.gov/genomes/all/GCA/000/891/075/GCA_000891075.1_ViralProj66609
GCA_000891095.1				na	1016852	1016852	Banana streak CA virus	Complete Genome	GCF_000891095.1	https://ftp.ncbi.nlm.nih.gov/genomes/all/GCA/000/891/095/GCA_000891095.1_ViralProj66617
GCA_000891115.1				na	1027880	1027880	Asclepias asymptomatic virus	Complete Genome	GCF_000891115.1	https://ftp.ncbi.nlm.nih.gov/genomes/all/GCA/000/891/115/GCA_000891115.1_ViralProj66899
GCA_000891255.1				na	1050407	1050407	Grapevine vein clearing virus	Complete Genome	GCF_000891255.1	https://ftp.ncbi.nlm.nih.gov/genomes/all/GCA/000/891/255/GCA_000891255.1_ViralProj70007
GCA_000891355.1				na	1081702	1081702	Tamus red mosaic virus	Complete Genome	GCF_000891355.1	https://ftp.ncbi.nlm.nih.gov/genomes/all/GCA/000/891/355/GCA_000891355.1_ViralProj73083
GCA_000891455.1				na	168135	168135	Apium virus Y	Complete Genome	GCF_000891455.1	https://ftp.ncbi.nlm.nih.gov/genomes/all/GCA/000/891/455/GCA_000891455.1_ViralProj61905
GCA_000891515.1				na	943272	943272	Honeysuckle ringspot virus	Complete Genome	GCF_000891515.1	https://ftp.ncbi.nlm.nih.gov/genomes/all/GCA/000/891/515/GCA_000891515.1_ViralProj62211
GCA_000891535.1				na	932070	932070	Sida mosaic Bolivia virus 2	Complete Genome	GCF_000891535.1	https://ftp.ncbi.nlm.nih.gov/genomes/all/GCA/000/891/535/GCA_000891535.1_ViralMultiSegProj62475
GCA_000891555.1				na	909827	909827	Pepper vein yellows virus	Complete Genome	GCF_000891555.1	https://ftp.ncbi.nlm.nih.gov/genomes/all/GCA/000/891/555/GCA_000891555.1_ViralProj62493
GCA_000891675.1				na	995049	995049	Sweet potato vein clearing virus	Complete Genome	GCF_000891675.1	https://ftp.ncbi.nlm.nih.gov/genomes/all/GCA/000/891/675/GCA_000891675.1_ViralProj64493
GCA_000891875.2				na	1980433	1980433	Emaravirus rosae	Complete Genome	GCF_000891875.6	https://ftp.ncbi.nlm.nih.gov/genomes/all/GCA/000/891/875/GCA_000891875.2_ViralMultiSegProj64937
GCA_000892015.1				na	1027232	1027232	Groundnut ringspot and Tomato chlorotic spot virus reassortant	Complete Genome	GCF_000892015.1	https://ftp.ncbi.nlm.nih.gov/genomes/all/GCA/000/892/015/GCA_000892015.1_ViralMultiSegProj66459
GCA_000892035.1				na	748667	748667	Grapevine Bulgarian latent virus	Complete Genome	GCF_000892035.1	https://ftp.ncbi.nlm.nih.gov/genomes/all/GCA/000/892/035/GCA_000892035.1_ViralMultiSegProj66553
GCA_000892055.1				na	1016856	1016856	Banana streak UL virus	Complete Genome	GCF_000892055.1	https://ftp.ncbi.nlm.nih.gov/genomes/all/GCA/000/892/055/GCA_000892055.1_ViralProj66613
GCA_000892095.1				na	1032457	1032457	Passion fruit mosaic virus	Complete Genome	GCF_000892095.1	https://ftp.ncbi.nlm.nih.gov/genomes/all/GCA/000/892/095/GCA_000892095.1_ViralProj67109
GCA_000892135.1				na	565052	565052	Tobacco yellow crinkle virus	Complete Genome	GCF_000892135.1	https://ftp.ncbi.nlm.nih.gov/genomes/all/GCA/000/892/135/GCA_000892135.1_ViralMultiSegProj67693
GCA_000892255.1				na	971271	971271	Tomato leaf curl Hanoi virus	Complete Genome	GCF_000892255.1	https://ftp.ncbi.nlm.nih.gov/genomes/all/GCA/000/892/255/GCA_000892255.1_ViralProj62755
GCA_000892335.1				na	944580	2956542	Trailing lespedeza virus 1	Complete Genome	GCF_000892335.1	https://ftp.ncbi.nlm.nih.gov/genomes/all/GCA/000/892/335/GCA_000892335.1_ViralProj64491
GCA_000892555.1				na	688540	688540	Sweet potato golden vein associated virus	Complete Genome	GCF_000892555.1	https://ftp.ncbi.nlm.nih.gov/genomes/all/GCA/000/892/555/GCA_000892555.1_ViralProj65275
GCA_000892575.1				na	930168	930168	Sweet potato collusive virus	Complete Genome	GCF_000892575.1	https://ftp.ncbi.nlm.nih.gov/genomes/all/GCA/000/892/575/GCA_000892575.1_ViralProj65307
GCA_000892595.1				na	1003891	1003891	Hardenbergia virus A	Complete Genome	GCF_000892595.1	https://ftp.ncbi.nlm.nih.gov/genomes/all/GCA/000/892/595/GCA_000892595.1_ViralProj65813
GCA_000892695.1				na	714309	714309	Merremia mosaic Puerto Rico virus	Complete Genome	GCF_000892695.1	https://ftp.ncbi.nlm.nih.gov/genomes/all/GCA/000/892/695/GCA_000892695.1_ViralMultiSegProj66549
GCA_000892715.1				na	1016855	1016855	Banana streak UI virus	Complete Genome	GCF_000892715.1	https://ftp.ncbi.nlm.nih.gov/genomes/all/GCA/000/892/715/GCA_000892715.1_ViralProj66611
GCA_000892735.1				na	1016853	1016853	Banana streak IM virus	Complete Genome	GCF_000892735.1	https://ftp.ncbi.nlm.nih.gov/genomes/all/GCA/000/892/735/GCA_000892735.1_ViralProj66619
GCA_000892755.1				na	288456	288456	Bombyx mori Macula-like virus	Complete Genome	GCF_000892755.1	https://ftp.ncbi.nlm.nih.gov/genomes/all/GCA/000/892/755/GCA_000892755.1_ViralProj66973
GCA_000893015.1				na	1080798	1080798	Soybean yellow common mosaic virus	Complete Genome	GCF_000893015.1	https://ftp.ncbi.nlm.nih.gov/genomes/all/GCA/000/893/015/GCA_000893015.1_ViralProj73551
GCA_000893055.1				na	1093773	1093773	Mirabilis jalapa mottle virus	Complete Genome	GCF_000893055.1	https://ftp.ncbi.nlm.nih.gov/genomes/all/GCA/000/893/055/GCA_000893055.1_ViralProj74427
GCA_000893075.1				na	940846	1513527	Sweet potato leaf curl Uganda virus-[Uganda:Kampala:2008]	Complete Genome	GCF_000893075.1	https://ftp.ncbi.nlm.nih.gov/genomes/all/GCA/000/893/075/GCA_000893075.1_ViralProj62213
GCA_000893095.1				na	932069	932069	Sida mosaic Bolivia virus 1	Complete Genome	GCF_000893095.1	https://ftp.ncbi.nlm.nih.gov/genomes/all/GCA/000/893/095/GCA_000893095.1_ViralMultiSegProj62477
GCA_000893115.1				na	945225	945225	Spinach curly top Arizona virus	Complete Genome	GCF_000893115.1	https://ftp.ncbi.nlm.nih.gov/genomes/all/GCA/000/893/115/GCA_000893115.1_ViralProj62497
GCA_000893215.1				na	81877	81877	Grapevine berry inner necrosis virus	Complete Genome	GCF_000893215.1	https://ftp.ncbi.nlm.nih.gov/genomes/all/GCA/000/893/215/GCA_000893215.1_ViralProj63625
GCA_000893235.1				na	548908	548908	Fig fleck-associated virus	Complete Genome	GCF_000893235.1	https://ftp.ncbi.nlm.nih.gov/genomes/all/GCA/000/893/235/GCA_000893235.1_ViralProj64495
GCA_000893435.1				na	999288	999288	Sweet potato leaf curl South Carolina virus	Complete Genome	GCF_000893435.1	https://ftp.ncbi.nlm.nih.gov/genomes/all/GCA/000/893/435/GCA_000893435.1_ViralProj65201
GCA_000893475.1				na	112436	112436	Celery mosaic virus	Complete Genome	GCF_000893475.1	https://ftp.ncbi.nlm.nih.gov/genomes/all/GCA/000/893/475/GCA_000893475.1_ViralProj65809
GCA_000893495.1				na	858517	858517	Cleome golden mosaic virus	Complete Genome	GCF_000893495.1	https://ftp.ncbi.nlm.nih.gov/genomes/all/GCA/000/893/495/GCA_000893495.1_ViralProj65817
GCA_000893515.1				na	12615	12615	Cherry leaf roll virus	Complete Genome	GCF_000893515.1	https://ftp.ncbi.nlm.nih.gov/genomes/all/GCA/000/893/515/GCA_000893515.1_ViralMultiSegProj66187
GCA_000893575.1				na	714310	714310	Bean yellow mosaic Mexico virus	Complete Genome	GCF_000893575.1	https://ftp.ncbi.nlm.nih.gov/genomes/all/GCA/000/893/575/GCA_000893575.1_ViralProj66545
GCA_000893615.1				na	1016857	1016857	Banana streak UM virus	Complete Genome	GCF_000893615.1	https://ftp.ncbi.nlm.nih.gov/genomes/all/GCA/000/893/615/GCA_000893615.1_ViralProj66615
GCA_000893635.1				na	1027869	1027869	Switchgrass mosaic virus	Complete Genome	GCF_000893635.1	https://ftp.ncbi.nlm.nih.gov/genomes/all/GCA/000/893/635/GCA_000893635.1_ViralProj66897
GCA_000893655.1				na	1030595	1030595	Eragrostis minor streak virus	Complete Genome	GCF_000893655.1	https://ftp.ncbi.nlm.nih.gov/genomes/all/GCA/000/893/655/GCA_000893655.1_ViralProj67111
GCA_000893715.1				na	2034762	2034762	Sweet potato pakakuy virus	Complete Genome	GCF_000893715.1	https://ftp.ncbi.nlm.nih.gov/genomes/all/GCA/000/893/715/GCA_000893715.1_ViralProj68017
GCA_000893735.1				na	1043184	1043184	Blackberry virus E	Complete Genome	GCF_000893735.1	https://ftp.ncbi.nlm.nih.gov/genomes/all/GCA/000/893/735/GCA_000893735.1_ViralProj68409
GCA_000893875.1				na	68033	68033	Carrot mottle virus	Complete Genome	GCF_000893875.1	https://ftp.ncbi.nlm.nih.gov/genomes/all/GCA/000/893/875/GCA_000893875.1_ViralProj72859
GCA_000894055.1				na	70177	70177	Grapevine leafroll-associated virus 4	Complete Genome	GCF_000894055.1	https://ftp.ncbi.nlm.nih.gov/genomes/all/GCA/000/894/055/GCA_000894055.1_ViralProj77935
GCA_000894095.1				na	418827	418827	Yambean mosaic virus	Complete Genome	GCF_000894095.1	https://ftp.ncbi.nlm.nih.gov/genomes/all/GCA/000/894/095/GCA_000894095.1_ViralProj78927
GCA_000894195.1				na	666144	666144	Cleome leaf crumple virus	Complete Genome	GCF_000894195.1	https://ftp.ncbi.nlm.nih.gov/genomes/all/GCA/000/894/195/GCA_000894195.1_ViralMultiSegProj81005
GCA_000894215.1				na	1195378	1195378	Tomato dwarf leaf virus	Complete Genome	GCF_000894215.1	https://ftp.ncbi.nlm.nih.gov/genomes/all/GCA/000/894/215/GCA_000894215.1_ViralMultiSegProj81031
GCA_000894415.1				na	884612	884610	Pepper leaf curl Lahore Virus-[Pakistan:Lahore1:2004]	Complete Genome	GCF_000894415.1	https://ftp.ncbi.nlm.nih.gov/genomes/all/GCA/000/894/415/GCA_000894415.1_ViralProj89655
GCA_000894475.1				na	1129033	1129033	Macroptilium yellow net virus	Complete Genome	GCF_000894475.1	https://ftp.ncbi.nlm.nih.gov/genomes/all/GCA/000/894/475/GCA_000894475.1_ViralMultiSegProj124063
GCA_000894555.1				na	1174526	1174526	Wheat dwarf India virus	Complete Genome	GCF_000894555.1	https://ftp.ncbi.nlm.nih.gov/genomes/all/GCA/000/894/555/GCA_000894555.1_ViralProj162491
GCA_000894615.1				na	1182518	1182518	Maize streak Reunion virus	Complete Genome	GCF_000894615.1	https://ftp.ncbi.nlm.nih.gov/genomes/all/GCA/000/894/615/GCA_000894615.1_ViralProj165745
GCA_000894695.1				reference genome	421010	421010	Hippeastrum mosaic virus	Complete Genome	GCF_000894695.1	https://ftp.ncbi.nlm.nih.gov/genomes/all/GCA/000/894/695/GCA_000894695.1_ViralProj167580
GCA_000894735.2				na	1051792	1051792	Grapevine Pinot gris virus	Complete Genome	GCF_000894735.2	https://ftp.ncbi.nlm.nih.gov/genomes/all/GCA/000/894/735/GCA_000894735.2_ViralProj70003
GCA_000894835.2				na	983437	1077859	Tomato chlorotic leaf distortion virus-[Venezuela:Zulia:2004]	Complete Genome	GCF_000894835.3	https://ftp.ncbi.nlm.nih.gov/genomes/all/GCA/000/894/835/GCA_000894835.2_ViralMultiSegProj72721
GCA_000894875.2				na	1046403	131083	Brassica yellows virus	Complete Genome	GCF_000894875.2	https://ftp.ncbi.nlm.nih.gov/genomes/all/GCA/000/894/875/GCA_000894875.2_ViralProj73689
GCA_000894915.1				na	71032	70177	Grapevine leafroll-associated virus 5	Complete Genome	GCF_000894915.1	https://ftp.ncbi.nlm.nih.gov/genomes/all/GCA/000/894/915/GCA_000894915.1_ViralProj74429
GCA_000895075.1				na	1120751	1120751	Chocolate lily virus A	Complete Genome	GCF_000895075.1	https://ftp.ncbi.nlm.nih.gov/genomes/all/GCA/000/895/075/GCA_000895075.1_ViralMultiSegProj78931
GCA_000895175.1				na	1046572	1046572	Abutilon mosaic Brazil virus	Complete Genome	GCF_000895175.1	https://ftp.ncbi.nlm.nih.gov/genomes/all/GCA/000/895/175/GCA_000895175.1_ViralMultiSegProj81009
GCA_000895255.1				na	875324	875324	Eclipta yellow vein virus	Complete Genome	GCF_000895255.1	https://ftp.ncbi.nlm.nih.gov/genomes/all/GCA/000/895/255/GCA_000895255.1_ViralProj81215
GCA_000895435.1				na	1129034	1129034	Macroptilium yellow spot virus	Complete Genome	GCF_000895435.1	https://ftp.ncbi.nlm.nih.gov/genomes/all/GCA/000/895/435/GCA_000895435.1_ViralProj124059
GCA_000895455.1				na	1125764	1125764	Cassava mosaic Madagascar virus	Complete Genome	GCF_000895455.1	https://ftp.ncbi.nlm.nih.gov/genomes/all/GCA/000/895/455/GCA_000895455.1_ViralMultiSegProj129597
GCA_000895535.1				na	1034096	1034096	Fig badnavirus 1	Complete Genome	GCF_000895535.1	https://ftp.ncbi.nlm.nih.gov/genomes/all/GCA/000/895/535/GCA_000895535.1_ViralProj162487
GCA_000895595.1				na	1080799	1080799	Keunjorong mosaic virus	Complete Genome	GCF_000895595.1	https://ftp.ncbi.nlm.nih.gov/genomes/all/GCA/000/895/595/GCA_000895595.1_ViralProj76731
GCA_000895655.1				na	203168	203168	Grapevine leafroll-associated virus 6	Complete Genome	GCF_000895655.1	https://ftp.ncbi.nlm.nih.gov/genomes/all/GCA/000/895/655/GCA_000895655.1_ViralProj77937
GCA_000895675.1				na	217615	217615	Grapevine leafroll-associated virus 7	Complete Genome	GCF_000895675.1	https://ftp.ncbi.nlm.nih.gov/genomes/all/GCA/000/895/675/GCA_000895675.1_ViralProj78707
GCA_000895695.1				na	1123754	1123754	Rattail cactus necrosis-associated virus	Complete Genome	GCF_000895695.1	https://ftp.ncbi.nlm.nih.gov/genomes/all/GCA/000/895/695/GCA_000895695.1_ViralProj78929
GCA_000895715.1				na	47985	47985	Grapevine leafroll-associated virus 1	Complete Genome	GCF_000895715.1	https://ftp.ncbi.nlm.nih.gov/genomes/all/GCA/000/895/715/GCA_000895715.1_ViralProj80677
GCA_000895795.1				na	1046571	1046571	Sida mosaic Alagoas virus	Complete Genome	GCF_000895795.1	https://ftp.ncbi.nlm.nih.gov/genomes/all/GCA/000/895/795/GCA_000895795.1_ViralMultiSegProj81007
GCA_000896055.1				na	1129032	1129032	Centrosema yellow spot virus	Complete Genome	GCF_000896055.1	https://ftp.ncbi.nlm.nih.gov/genomes/all/GCA/000/896/055/GCA_000896055.1_ViralProj124057
GCA_000896195.1				na	1133751	1133751	Artemisia virus A	Complete Genome	GCF_000896195.1	https://ftp.ncbi.nlm.nih.gov/genomes/all/GCA/000/896/195/GCA_000896195.1_ViralProj165739
GCA_000896215.1				na	649996	649996	Tomato yellow leaf distortion virus	Complete Genome	GCF_000896215.1	https://ftp.ncbi.nlm.nih.gov/genomes/all/GCA/000/896/215/GCA_000896215.1_ViralMultiSegProj165747
GCA_000896295.1				reference genome	453050	453050	Sweet potato virus 2	Complete Genome	GCF_000896295.1	https://ftp.ncbi.nlm.nih.gov/genomes/all/GCA/000/896/295/GCA_000896295.1_ViralProj167581
GCA_000896355.1				na	414528	414528	Chilli ringspot virus	Complete Genome	GCF_000896355.1	https://ftp.ncbi.nlm.nih.gov/genomes/all/GCA/000/896/355/GCA_000896355.1_ViralProj73825
GCA_000896395.1				na	1093958	1093958	Sida yellow mottle virus	Complete Genome	GCF_000896395.1	https://ftp.ncbi.nlm.nih.gov/genomes/all/GCA/000/896/395/GCA_000896395.1_ViralMultiSegProj74527
GCA_000896495.1				na	1112770	1112770	Actinidia virus B	Complete Genome	GCF_000896495.1	https://ftp.ncbi.nlm.nih.gov/genomes/all/GCA/000/896/495/GCA_000896495.1_ViralProj77137
GCA_000896535.1				na	47900	47900	Garlic common latent virus	Complete Genome	GCF_000896535.1	https://ftp.ncbi.nlm.nih.gov/genomes/all/GCA/000/896/535/GCA_000896535.1_ViralProj78925
GCA_000896575.1				na	1128119	1128119	Clitoria yellow mottle virus	Complete Genome	GCF_000896575.1	https://ftp.ncbi.nlm.nih.gov/genomes/all/GCA/000/896/575/GCA_000896575.1_ViralProj80771
GCA_000896655.1				na	1046573	1046573	West African Asystasia virus 1	Complete Genome	GCF_000896655.1	https://ftp.ncbi.nlm.nih.gov/genomes/all/GCA/000/896/655/GCA_000896655.1_ViralMultiSegProj81011
GCA_000896675.1				na	944994	944994	Hollyhock yellow vein mosaic virus	Complete Genome	GCF_000896675.1	https://ftp.ncbi.nlm.nih.gov/genomes/all/GCA/000/896/675/GCA_000896675.1_ViralProj81151
GCA_000896855.1				na	938276	938276	Tomato leaf curl Ranchi virus	Complete Genome	GCF_000896855.1	https://ftp.ncbi.nlm.nih.gov/genomes/all/GCA/000/896/855/GCA_000896855.1_ViralProj89399
GCA_000896915.1				na	1129035	1129035	Macroptilium yellow vein virus	Complete Genome	GCF_000896915.1	https://ftp.ncbi.nlm.nih.gov/genomes/all/GCA/000/896/915/GCA_000896915.1_ViralProj124061
GCA_000897235.1				na	290090	1195641	Sida yellow mosaic China virus - [Hainan 8]	Complete Genome	GCF_000897235.1	https://ftp.ncbi.nlm.nih.gov/genomes/all/GCA/000/897/235/GCA_000897235.1_ViralProj167735
GCA_000897275.1				na	1033976	2560344	Bean necrotic mosaic virus	Complete Genome	GCF_000897275.1	https://ftp.ncbi.nlm.nih.gov/genomes/all/GCA/000/897/275/GCA_000897275.1_ViralMultiSegProj168523
GCA_000897375.1				na	405558	405558	Arracacha mottle virus	Complete Genome	GCF_000897375.1	https://ftp.ncbi.nlm.nih.gov/genomes/all/GCA/000/897/375/GCA_000897375.1_ViralProj171011
GCA_000897495.1				na	223769	223769	Grapevine Anatolian ringspot virus	Complete Genome	GCF_000897495.1	https://ftp.ncbi.nlm.nih.gov/genomes/all/GCA/000/897/495/GCA_000897495.1_ViralMultiSegProj172462
GCA_000897515.1				na	685899	685899	Papaya lethal yellowing virus	Complete Genome	GCF_000897515.1	https://ftp.ncbi.nlm.nih.gov/genomes/all/GCA/000/897/515/GCA_000897515.1_ViralProj173050
GCA_000897535.1				na	1221206	1221206	Soybean chlorotic spot virus	Complete Genome	GCF_000897535.1	https://ftp.ncbi.nlm.nih.gov/genomes/all/GCA/000/897/535/GCA_000897535.1_ViralMultiSegProj173351
GCA_000897555.1				na	128818	128818	Chinese yam necrotic mosaic virus	Complete Genome	GCF_000897555.1	https://ftp.ncbi.nlm.nih.gov/genomes/all/GCA/000/897/555/GCA_000897555.1_ViralProj173355
GCA_000897595.1				na	1206566	1206566	Blueberry virus A	Complete Genome	GCF_000897595.1	https://ftp.ncbi.nlm.nih.gov/genomes/all/GCA/000/897/595/GCA_000897595.1_ViralProj173920
GCA_000897615.1				na	1302849	1302849	Sporobolus striate mosaic virus 1	Complete Genome	GCF_000897615.1	https://ftp.ncbi.nlm.nih.gov/genomes/all/GCA/000/897/615/GCA_000897615.1_ViralProj174775
GCA_000897635.1				na	1198147	1198147	Caladenia virus A	Complete Genome	GCF_000897635.1	https://ftp.ncbi.nlm.nih.gov/genomes/all/GCA/000/897/635/GCA_000897635.1_ViralProj174779
GCA_000897735.1				na	1227357	1227357	Datura leaf distortion virus	Complete Genome	GCF_000897735.1	https://ftp.ncbi.nlm.nih.gov/genomes/all/GCA/000/897/735/GCA_000897735.1_ViralMultiSegProj176617
GCA_000897875.1				na	204478	115232	Iranian johnsongrass mosaic virus	Complete Genome	GCF_000897875.1	https://ftp.ncbi.nlm.nih.gov/genomes/all/GCA/000/897/875/GCA_000897875.1_ViralProj177544
GCA_000897895.1				na	264076	264076	Horseradish latent virus	Complete Genome	GCF_000897895.1	https://ftp.ncbi.nlm.nih.gov/genomes/all/GCA/000/897/895/GCA_000897895.1_ViralProj177549
GCA_000897915.1				na	1220025	1220025	Pokeweed mosaic virus	Complete Genome	GCF_000897915.1	https://ftp.ncbi.nlm.nih.gov/genomes/all/GCA/000/897/915/GCA_000897915.1_ViralProj177901
GCA_000897995.1				na	1246650	1246650	Blechum interveinal chlorosis virus	Complete Genome	GCF_000897995.1	https://ftp.ncbi.nlm.nih.gov/genomes/all/GCA/000/897/995/GCA_000897995.1_ViralMultiSegProj178635
GCA_000898035.1				na	1176153	1176153	Tomato necrotic stunt virus	Complete Genome	GCF_000898035.1	https://ftp.ncbi.nlm.nih.gov/genomes/all/GCA/000/898/035/GCA_000898035.1_ViralProj162495
GCA_000898055.1				na	1177630	1177630	American hop latent virus	Complete Genome	GCF_000898055.1	https://ftp.ncbi.nlm.nih.gov/genomes/all/GCA/000/898/055/GCA_000898055.1_ViralProj163147
GCA_000898075.1				na	1381007	1381007	Grapevine red blotch virus	Complete Genome	na	https://ftp.ncbi.nlm.nih.gov/genomes/all/GCA/000/898/075/GCA_000898075.1_ViralProj165741
GCA_000898115.1				na	233784	233784	Grapevine deformation virus	Complete Genome	GCF_000898115.1	https://ftp.ncbi.nlm.nih.gov/genomes/all/GCA/000/898/115/GCA_000898115.1_ViralMultiSegProj167162
GCA_000898155.1				reference genome	861561	861561	Cyrtanthus elatus virus A	Complete Genome	GCF_000898155.1	https://ftp.ncbi.nlm.nih.gov/genomes/all/GCA/000/898/155/GCA_000898155.1_ViralProj167578
GCA_000898355.1				na	558690	558690	Cucurbit chlorotic yellows virus	Complete Genome	GCF_000898355.1	https://ftp.ncbi.nlm.nih.gov/genomes/all/GCA/000/898/355/GCA_000898355.1_ViralMultiSegProj170929
GCA_000898455.1				na	1195163	1195163	Amazon lily mild mottle virus	Complete Genome	GCF_000898455.1	https://ftp.ncbi.nlm.nih.gov/genomes/all/GCA/000/898/455/GCA_000898455.1_ViralMultiSegProj172456
GCA_000898495.1				na	1307958	1307958	Sweet potato C6 virus	Complete Genome	GCF_000898495.1	https://ftp.ncbi.nlm.nih.gov/genomes/all/GCA/000/898/495/GCA_000898495.1_ViralProj173048
GCA_000898615.1				na	1196236	1196236	Paspalum dilatatum striate mosaic virus	Complete Genome	GCF_000898615.1	https://ftp.ncbi.nlm.nih.gov/genomes/all/GCA/000/898/615/GCA_000898615.1_ViralProj174777
GCA_000898695.1				na	1236047	1236047	Culex originated Tymoviridae-like virus	Complete Genome	GCF_000898695.1	https://ftp.ncbi.nlm.nih.gov/genomes/all/GCA/000/898/695/GCA_000898695.1_ViralProj176434
GCA_000898715.1				na	1211388	1211388	Apple green crinkle associated virus	Complete Genome	GCF_000898715.1	https://ftp.ncbi.nlm.nih.gov/genomes/all/GCA/000/898/715/GCA_000898715.1_ViralProj176615
GCA_000898935.1				na	46619	46619	Sweet potato virus G	Complete Genome	GCF_000898935.1	https://ftp.ncbi.nlm.nih.gov/genomes/all/GCA/000/898/935/GCA_000898935.1_ViralProj169624
GCA_000898955.1				na	1202142	1202142	Citrus chlorotic dwarf associated virus	Complete Genome	GCF_000898955.1	https://ftp.ncbi.nlm.nih.gov/genomes/all/GCA/000/898/955/GCA_000898955.1_ViralProj170854
GCA_000899135.1				na	1221437	1221437	Grapevine virus F	Complete Genome	GCF_000899135.1	https://ftp.ncbi.nlm.nih.gov/genomes/all/GCA/000/899/135/GCA_000899135.1_ViralProj173352
GCA_000899175.1				na	1221449	1221449	Soybean Putnam virus	Complete Genome	GCF_000899175.1	https://ftp.ncbi.nlm.nih.gov/genomes/all/GCA/000/899/175/GCA_000899175.1_ViralProj173861
GCA_000899195.1				na	1072672	1072672	Paspalum striate mosaic virus	Complete Genome	GCF_000899195.1	https://ftp.ncbi.nlm.nih.gov/genomes/all/GCA/000/899/195/GCA_000899195.1_ViralProj174510
GCA_000899215.1				na	1302850	1302850	Sporobolus striate mosaic virus 2	Complete Genome	GCF_000899215.1	https://ftp.ncbi.nlm.nih.gov/genomes/all/GCA/000/899/215/GCA_000899215.1_ViralProj174776
GCA_000899555.1				na	1247115	1247115	Diuris virus A	Complete Genome	GCF_000899555.1	https://ftp.ncbi.nlm.nih.gov/genomes/all/GCA/000/899/555/GCA_000899555.1_ViralProj178591
GCA_000899775.1				na	2050584	2050584	French bean leaf curl virus	Complete Genome	GCF_000899775.1	https://ftp.ncbi.nlm.nih.gov/genomes/all/GCA/000/899/775/GCA_000899775.1_ViralProj169555
GCA_000899795.1				na	157270	157270	Gooseberry vein banding associated virus	Complete Genome	GCF_000899795.1	https://ftp.ncbi.nlm.nih.gov/genomes/all/GCA/000/899/795/GCA_000899795.1_ViralProj170172
GCA_000899815.1				na	1046402	1046402	Potato virus H	Complete Genome	GCF_000899815.1	https://ftp.ncbi.nlm.nih.gov/genomes/all/GCA/000/899/815/GCA_000899815.1_ViralProj171010
GCA_000899975.1				na	1218727	1218727	French bean severe leaf curl virus	Complete Genome	GCF_000899975.1	https://ftp.ncbi.nlm.nih.gov/genomes/all/GCA/000/899/975/GCA_000899975.1_ViralProj173213
GCA_000900075.1				na	1196237	1196237	Digitaria ciliaris striate mosaic virus	Complete Genome	GCF_000900075.1	https://ftp.ncbi.nlm.nih.gov/genomes/all/GCA/000/900/075/GCA_000900075.1_ViralProj174778
GCA_000900095.2				na	646010	646010	Suakwa aphid-borne yellows virus	Complete Genome	GCF_000900095.2	https://ftp.ncbi.nlm.nih.gov/genomes/all/GCA/000/900/095/GCA_000900095.2_ViralProj174782
GCA_000900115.1				na	213888	213888	Dahlia mosaic virus	Complete Genome	GCF_000900115.1	https://ftp.ncbi.nlm.nih.gov/genomes/all/GCA/000/900/115/GCA_000900115.1_ViralProj175589
GCA_000900175.1				na	1227356	1227356	Dalechampia chlorotic mosaic virus	Complete Genome	GCF_000900175.1	https://ftp.ncbi.nlm.nih.gov/genomes/all/GCA/000/900/175/GCA_000900175.1_ViralMultiSegProj176616
GCA_000900395.1				na	1243178	1243178	Rubus canadensis virus 1	Complete Genome	GCF_000900395.1	https://ftp.ncbi.nlm.nih.gov/genomes/all/GCA/000/900/395/GCA_000900395.1_ViralProj178460
GCA_000900415.1				na	1048434	1048434	Rose yellow mosaic virus	Complete Genome	GCF_000900415.1	https://ftp.ncbi.nlm.nih.gov/genomes/all/GCA/000/900/415/GCA_000900415.1_ViralProj178589
GCA_000900435.1				na	1213406	1213406	Jatropha mosaic Nigeria virus	Complete Genome	GCF_000900435.1	https://ftp.ncbi.nlm.nih.gov/genomes/all/GCA/000/900/435/GCA_000900435.1_ViralProj178634
GCA_000901455.1				na	1188812	1188812	Peristrophe mosaic virus	Complete Genome	GCF_000901455.1	https://ftp.ncbi.nlm.nih.gov/genomes/all/GCA/000/901/455/GCA_000901455.1_ViralProj178459
GCA_000901495.1				na	1247116	1247116	Diuris virus B	Complete Genome	GCF_000901495.1	https://ftp.ncbi.nlm.nih.gov/genomes/all/GCA/000/901/495/GCA_000901495.1_ViralProj178592
GCA_000901615.1				na	12204	12204	Ornithogalum mosaic virus	Complete Genome	GCF_000901615.1	https://ftp.ncbi.nlm.nih.gov/genomes/all/GCA/000/901/615/GCA_000901615.1_ViralProj179428
GCA_000901635.1				na	87097	87097	Yam mild mosaic virus	Complete Genome	GCF_000901635.1	https://ftp.ncbi.nlm.nih.gov/genomes/all/GCA/000/901/635/GCA_000901635.1_ViralProj179432
GCA_000902035.1				na	1227354	1227354	Bean chlorosis virus	Complete Genome	GCF_000902035.1	https://ftp.ncbi.nlm.nih.gov/genomes/all/GCA/000/902/035/GCA_000902035.1_ViralMultiSegProj182753
GCA_000902235.1				na	1072517	1072517	Blue squill virus A	Complete Genome	GCF_000902235.1	https://ftp.ncbi.nlm.nih.gov/genomes/all/GCA/000/902/235/GCA_000902235.1_ViralProj179427
GCA_000903435.1				na	1249648	1249648	Dragonfly-associated mastrevirus	Complete Genome	GCF_000903435.1	https://ftp.ncbi.nlm.nih.gov/genomes/all/GCA/000/903/435/GCA_000903435.1_ViralProj181243
GCA_000903935.1				na	208086	208086	Moroccan pepper virus	Complete Genome	GCF_000903935.1	https://ftp.ncbi.nlm.nih.gov/genomes/all/GCA/000/903/935/GCA_000903935.1_ViralProj185273
GCA_000903975.1				na	91613	91613	Colombian datura virus	Complete Genome	GCF_000903975.1	https://ftp.ncbi.nlm.nih.gov/genomes/all/GCA/000/903/975/GCA_000903975.1_ViralProj185274
GCA_000904155.2				na	1162280	1162280	Tomato rugose yellow leaf curl virus	Complete Genome	GCF_000904155.4	https://ftp.ncbi.nlm.nih.gov/genomes/all/GCA/000/904/155/GCA_000904155.2_ASM90415v2
GCA_000904175.1				na	1266995	1266995	Sida mottle Alagoas virus	Complete Genome	GCF_000904175.1	https://ftp.ncbi.nlm.nih.gov/genomes/all/GCA/000/904/175/GCA_000904175.1_ViralProj189218
GCA_000904735.1				na	715480	715480	Sunflower mild mosaic virus	Complete Genome	GCF_000904735.1	https://ftp.ncbi.nlm.nih.gov/genomes/all/GCA/000/904/735/GCA_000904735.1_ViralProj198478
GCA_000904935.1				na	86502	86502	Tomato yellow mottle virus	Complete Genome	GCF_000904935.1	https://ftp.ncbi.nlm.nih.gov/genomes/all/GCA/000/904/935/GCA_000904935.1_ViralMultiSegProj184815
GCA_000905155.1				na	881944	881944	Pepper yellow leaf curl virus	Complete Genome	GCF_000905155.1	https://ftp.ncbi.nlm.nih.gov/genomes/all/GCA/000/905/155/GCA_000905155.1_ViralProj188776
GCA_000905175.1				na	1266993	1266993	Sida yellow blotch virus	Complete Genome	GCF_000905175.1	https://ftp.ncbi.nlm.nih.gov/genomes/all/GCA/000/905/175/GCA_000905175.1_ViralProj189216
GCA_000905235.1				na	676234	676234	Furcraea necrotic streak virus	Complete Genome	GCF_000905235.1	https://ftp.ncbi.nlm.nih.gov/genomes/all/GCA/000/905/235/GCA_000905235.1_ViralProj192610
GCA_000905635.1				na	31743	31743	Sweet potato latent virus	Complete Genome	GCF_000905635.1	https://ftp.ncbi.nlm.nih.gov/genomes/all/GCA/000/905/635/GCA_000905635.1_ViralProj196180
GCA_000905775.1				na	1266977	1266977	Sida yellow net virus	Complete Genome	GCF_000905775.1	https://ftp.ncbi.nlm.nih.gov/genomes/all/GCA/000/905/775/GCA_000905775.1_ViralProj189215
GCA_000905815.1				na	1296569	1296569	Andean potato mild mosaic virus	Complete Genome	GCF_000905815.1	https://ftp.ncbi.nlm.nih.gov/genomes/all/GCA/000/905/815/GCA_000905815.1_ViralProj192605
GCA_000906295.1				na	1213588	1213588	Rose yellow vein virus	Complete Genome	GCF_000906295.1	https://ftp.ncbi.nlm.nih.gov/genomes/all/GCA/000/906/295/GCA_000906295.1_ViralProj196972
GCA_000906515.1				na	1239452	1239452	Brugmansia mosaic virus	Complete Genome	GCF_000906515.1	https://ftp.ncbi.nlm.nih.gov/genomes/all/GCA/000/906/515/GCA_000906515.1_ViralProj186429
GCA_000906555.1				na	1278205	1278205	Dahlia latent viroid	Complete Genome	GCF_000906555.1	https://ftp.ncbi.nlm.nih.gov/genomes/all/GCA/000/906/555/GCA_000906555.1_ViralProj186953
GCA_000906655.1				na	1266994	1266994	Sida yellow mosaic Alagoas virus	Complete Genome	GCF_000906655.1	https://ftp.ncbi.nlm.nih.gov/genomes/all/GCA/000/906/655/GCA_000906655.1_ViralProj189217
GCA_000906675.1				na	535898	535898	Rosa rugosa leaf distortion virus	Complete Genome	GCF_000906675.1	https://ftp.ncbi.nlm.nih.gov/genomes/all/GCA/000/906/675/GCA_000906675.1_ViralProj191123
GCA_000906695.1				na	1297645	1297645	Corchorus yellow vein mosaic virus	Complete Genome	GCF_000906695.1	https://ftp.ncbi.nlm.nih.gov/genomes/all/GCA/000/906/695/GCA_000906695.1_ViralProj192607
GCA_000906715.1				na	73819	73819	Andean potato latent virus	Complete Genome	GCF_000906715.1	https://ftp.ncbi.nlm.nih.gov/genomes/all/GCA/000/906/715/GCA_000906715.1_ViralProj192611
GCA_000907115.1				na	257463	257463	Arracacha virus B	Complete Genome	GCF_000907115.1	https://ftp.ncbi.nlm.nih.gov/genomes/all/GCA/000/907/115/GCA_000907115.1_ViralMultiSegProj196183
GCA_000907155.1				na	1312929	1312929	Cherry rusty mottle associated virus	Complete Genome	GCF_000907155.1	https://ftp.ncbi.nlm.nih.gov/genomes/all/GCA/000/907/155/GCA_000907155.1_ViralProj196970
GCA_000907295.1				na	1329381	1329381	Tomato leaf curl China virus - OX2	Complete Genome	GCF_000907295.1	https://ftp.ncbi.nlm.nih.gov/genomes/all/GCA/000/907/295/GCA_000907295.1_ViralProj202888
GCA_000907335.1				na	1198144	1198144	Donkey orchid virus A	Complete Genome	GCF_000907335.1	https://ftp.ncbi.nlm.nih.gov/genomes/all/GCA/000/907/335/GCA_000907335.1_ViralProj202316
GCA_000907355.1				na	1329380	1329380	Ageratum Yellow vein China virus - OX1	Complete Genome	GCF_000907355.1	https://ftp.ncbi.nlm.nih.gov/genomes/all/GCA/000/907/355/GCA_000907355.1_ViralProj202889
GCA_000907695.1				na	2169987	2169987	Barley yellow dwarf virus kerII	Complete Genome	GCF_000907695.1	https://ftp.ncbi.nlm.nih.gov/genomes/all/GCA/000/907/695/GCA_000907695.1_ViralProj208540
GCA_000907875.1				na	1489311	1489311	Sweet potato leaf curl Henan virus	Complete Genome	GCF_000907875.1	https://ftp.ncbi.nlm.nih.gov/genomes/all/GCA/000/907/875/GCA_000907875.1_ViralProj210929
GCA_000908175.1				na	204928	204928	Calibrachoa mottle virus	Complete Genome	GCF_000908175.1	https://ftp.ncbi.nlm.nih.gov/genomes/all/GCA/000/908/175/GCA_000908175.1_ViralProj214239
GCA_000908875.1				na	1324959	1324959	Burdock mottle virus	Complete Genome	GCF_000908875.1	https://ftp.ncbi.nlm.nih.gov/genomes/all/GCA/000/908/875/GCA_000908875.1_ViralMultiSegProj212310
GCA_000908975.1				na	1324128	1324128	Habenaria mosaic virus	Complete Genome	GCF_000908975.1	https://ftp.ncbi.nlm.nih.gov/genomes/all/GCA/000/908/975/GCA_000908975.1_ViralProj212951
GCA_000909115.1				na	1335768	1335768	Tomato yellow leaf curl Yunnan virus	Complete Genome	GCF_000909115.1	https://ftp.ncbi.nlm.nih.gov/genomes/all/GCA/000/909/115/GCA_000909115.1_ViralProj206466
GCA_000909295.1				na	2170101	2170101	Maize yellow dwarf virus RMV	Complete Genome	GCF_000909295.1	https://ftp.ncbi.nlm.nih.gov/genomes/all/GCA/000/909/295/GCA_000909295.1_ViralProj208537
GCA_000909455.1				na	1336597	1336597	Tomato golden leaf spot virus	Complete Genome	GCF_000909455.1	https://ftp.ncbi.nlm.nih.gov/genomes/all/GCA/000/909/455/GCA_000909455.1_ViralProj209726
GCA_000909495.1				na	1319979	2955373	Persimmon viroid 2	Complete Genome	GCF_000909495.1	https://ftp.ncbi.nlm.nih.gov/genomes/all/GCA/000/909/495/GCA_000909495.1_ViralProj210930
GCA_000909815.1				na	1381007	1381007	Grapevine red blotch virus	Complete Genome	GCF_000909815.1	https://ftp.ncbi.nlm.nih.gov/genomes/all/GCA/000/909/815/GCA_000909815.1_ViralProj214508
GCA_000909895.1				na	1333313	1333313	Malvastrum leaf curl Philippines virus	Complete Genome	GCF_000909895.1	https://ftp.ncbi.nlm.nih.gov/genomes/all/GCA/000/909/895/GCA_000909895.1_ViralProj203676
GCA_000910315.1				na	1301220	1301220	Citrus vein enation virus	Complete Genome	GCF_000910315.1	https://ftp.ncbi.nlm.nih.gov/genomes/all/GCA/000/910/315/GCA_000910315.1_ViralProj209366
GCA_000910355.1				na	1352511	1352511	Thin paspalum asymptomatic virus	Complete Genome	GCF_000910355.1	https://ftp.ncbi.nlm.nih.gov/genomes/all/GCA/000/910/355/GCA_000910355.1_ViralProj210800
GCA_000910695.1				na	2169732	2169732	Bean white chlorosis mosaic virus	Complete Genome	GCF_000910695.1	https://ftp.ncbi.nlm.nih.gov/genomes/all/GCA/000/910/695/GCA_000910695.1_ViralMultiSegProj214690
GCA_000910755.1				na	649890	649890	Broad bean true mosaic virus	Complete Genome	GCF_000910755.1	https://ftp.ncbi.nlm.nih.gov/genomes/all/GCA/000/910/755/GCA_000910755.1_ViralMultiSegProj214691
GCA_000910955.1				na	1391746	1391746	Tomato yellow leaf curl Saudi virus	Complete Genome	GCF_000910955.1	https://ftp.ncbi.nlm.nih.gov/genomes/all/GCA/000/910/955/GCA_000910955.1_ViralProj217879
GCA_000911095.1				na	262957	262957	Piper yellow mottle virus	Complete Genome	GCF_000911095.1	https://ftp.ncbi.nlm.nih.gov/genomes/all/GCA/000/911/095/GCA_000911095.1_ViralProj219627
GCA_000911235.1				na	1414644	1414644	Tall oatgrass mosaic virus	Complete Genome	GCF_000911235.1	https://ftp.ncbi.nlm.nih.gov/genomes/all/GCA/000/911/235/GCA_000911235.1_ViralProj226728
GCA_000911635.1				na	1010616	2035014	Tomato blistering mosaic virus	Complete Genome	GCF_000911635.1	https://ftp.ncbi.nlm.nih.gov/genomes/all/GCA/000/911/635/GCA_000911635.1_ViralProj213013
GCA_000911775.1				na	1311277	2049955	Capraria yellow spot Yucatan virus	Complete Genome	GCF_000911775.1	https://ftp.ncbi.nlm.nih.gov/genomes/all/GCA/000/911/775/GCA_000911775.1_ViralMultiSegProj214689
GCA_000911895.1				na	1383052	1383052	Hemidesmus yellow mosaic virus	Complete Genome	GCF_000911895.1	https://ftp.ncbi.nlm.nih.gov/genomes/all/GCA/000/911/895/GCA_000911895.1_ViralProj215128
GCA_000911975.1				na	1302848	1302848	Chickpea chlorosis Australia virus	Complete Genome	GCF_000911975.1	https://ftp.ncbi.nlm.nih.gov/genomes/all/GCA/000/911/975/GCA_000911975.1_ViralProj216948
GCA_000911995.1				na	1391702	1391702	Tomato mottle mosaic virus	Complete Genome	GCF_000911995.1	https://ftp.ncbi.nlm.nih.gov/genomes/all/GCA/000/911/995/GCA_000911995.1_ViralProj217881
GCA_000912175.1				na	2026195	2026195	Sweet potato leaf curl Sichuan virus 2	Complete Genome	GCF_000912175.1	https://ftp.ncbi.nlm.nih.gov/genomes/all/GCA/000/912/175/GCA_000912175.1_ViralProj225011
GCA_000912435.1				na	1416026	1416026	Yellow tailflower mild mottle virus	Complete Genome	GCF_000912435.1	https://ftp.ncbi.nlm.nih.gov/genomes/all/GCA/000/912/435/GCA_000912435.1_ViralProj227475
GCA_000912595.1				na	2755028	1386090	Ageratum latent virus 1998	Complete Genome	GCF_000912595.1	https://ftp.ncbi.nlm.nih.gov/genomes/all/GCA/000/912/595/GCA_000912595.1_ViralMultiSegProj216153
GCA_000912635.1				na	747056	747056	Blueberry shock virus	Complete Genome	GCF_000912635.1	https://ftp.ncbi.nlm.nih.gov/genomes/all/GCA/000/912/635/GCA_000912635.1_ViralMultiSegProj218015
GCA_000912855.1				na	223264	223264	East African cassava mosaic Malawi virus	Complete Genome	GCF_000912855.1	https://ftp.ncbi.nlm.nih.gov/genomes/all/GCA/000/912/855/GCA_000912855.1_ViralMultiSegProj226083
GCA_000913055.1				na	257464	257464	Potato black ringspot virus	Complete Genome	GCF_000913055.1	https://ftp.ncbi.nlm.nih.gov/genomes/all/GCA/000/913/055/GCA_000913055.1_ViralMultiSegProj227467
GCA_000913095.1				na	1421055	1421055	Yam spherical virus	Complete Genome	GCF_000913095.1	https://ftp.ncbi.nlm.nih.gov/genomes/all/GCA/000/913/095/GCA_000913095.1_ViralProj229827
GCA_000913155.1				na	940280	940280	Carnation yellow fleck virus	Complete Genome	GCF_000913155.1	https://ftp.ncbi.nlm.nih.gov/genomes/all/GCA/000/913/155/GCA_000913155.1_ViralProj230579
GCA_000913355.1				na	1381464	1381464	Blackberry vein banding-associated virus	Complete Genome	GCF_000913355.1	https://ftp.ncbi.nlm.nih.gov/genomes/all/GCA/000/913/355/GCA_000913355.1_ViralProj215129
GCA_000913435.1				na	1392388	1392388	Sweet potato leaf curl Shanghai virus	Complete Genome	GCF_000913435.1	https://ftp.ncbi.nlm.nih.gov/genomes/all/GCA/000/913/435/GCA_000913435.1_ViralProj217878
GCA_000914215.1				na	1384631	1384631	Tomato leaf curl Gandhinagar virus	Complete Genome	GCF_000914215.1	https://ftp.ncbi.nlm.nih.gov/genomes/all/GCA/000/914/215/GCA_000914215.1_ViralProj231657
GCA_000914975.1				na	1400526	1400526	Donkey orchid symptomless virus	Complete Genome	GCF_000914975.1	https://ftp.ncbi.nlm.nih.gov/genomes/all/GCA/000/914/975/GCA_000914975.1_ViralProj229828
GCA_000915015.1				na	12430	12430	Garlic virus D	Complete Genome	GCF_000915015.1	https://ftp.ncbi.nlm.nih.gov/genomes/all/GCA/000/915/015/GCA_000915015.1_ViralProj230252
GCA_000915195.1				na	320856	320856	Bidens mosaic virus	Complete Genome	GCF_000915195.1	https://ftp.ncbi.nlm.nih.gov/genomes/all/GCA/000/915/195/GCA_000915195.1_ViralProj230992
GCA_000915255.1				na	1406816	1406816	Zucchini tigre mosaic virus	Complete Genome	GCF_000915255.1	https://ftp.ncbi.nlm.nih.gov/genomes/all/GCA/000/915/255/GCA_000915255.1_ViralProj232774
GCA_000915295.1				na	1303385	1303385	Tomato leaf curl Liwa virus	Complete Genome	GCF_000915295.1	https://ftp.ncbi.nlm.nih.gov/genomes/all/GCA/000/915/295/GCA_000915295.1_ViralProj233691
GCA_000915875.1				na	1432565	1256523	Spinach yellow vein Sikar virus	Complete Genome	GCF_000915875.1	https://ftp.ncbi.nlm.nih.gov/genomes/all/GCA/000/915/875/GCA_000915875.1_ViralProj231203
GCA_000916095.1				na	1459800	1459800	Hibiscus bacilliform virus GD1	Complete Genome	GCF_000916095.1	https://ftp.ncbi.nlm.nih.gov/genomes/all/GCA/000/916/095/GCA_000916095.1_ViralProj238954
GCA_000916675.1				na	218923	218923	Turnip rosette virus	Complete Genome	GCF_000916675.1	https://ftp.ncbi.nlm.nih.gov/genomes/all/GCA/000/916/675/GCA_000916675.1_ViralProj230700
GCA_000916715.1				na	1432135	1432135	Lamium mild mosaic virus	Complete Genome	GCF_000916715.1	https://ftp.ncbi.nlm.nih.gov/genomes/all/GCA/000/916/715/GCA_000916715.1_ViralMultiSegProj230993
GCA_000916795.1				na	1343920	1343920	Apricot vein clearing associated virus	Complete Genome	GCF_000916795.1	https://ftp.ncbi.nlm.nih.gov/genomes/all/GCA/000/916/795/GCA_000916795.1_ViralProj233521
GCA_000916815.1				na	270256	270256	Eggplant mottled crinkle virus	Complete Genome	GCF_000916815.1	https://ftp.ncbi.nlm.nih.gov/genomes/all/GCA/000/916/815/GCA_000916815.1_ViralProj236313
GCA_000917115.1				na	160842	160842	Narcissus late season yellows virus	Complete Genome	GCF_000917115.1	https://ftp.ncbi.nlm.nih.gov/genomes/all/GCA/000/917/115/GCA_000917115.1_ViralProj239908
GCA_000917875.1				na	1229324	1229324	Baminivirus	Complete Genome	GCF_000917875.1	https://ftp.ncbi.nlm.nih.gov/genomes/all/GCA/000/917/875/GCA_000917875.1_ViralProj242951
GCA_000918895.1				na	1225069	1225069	Pouzolzia golden mosaic virus	Complete Genome	GCF_000918895.1	https://ftp.ncbi.nlm.nih.gov/genomes/all/GCA/000/918/895/GCA_000918895.1_ViralProj242953
GCA_000919115.1				na	1468172	1468172	Gaillardia latent virus	Complete Genome	GCF_000919115.1	https://ftp.ncbi.nlm.nih.gov/genomes/all/GCA/000/919/115/GCA_000919115.1_ViralProj243632
GCA_000919135.1				na	1492296	1492296	Sugarcane white streak virus	Complete Genome	GCF_000919135.1	https://ftp.ncbi.nlm.nih.gov/genomes/all/GCA/000/919/135/GCA_000919135.1_ViralProj244473
GCA_000919175.1				na	75574	75574	Jatropha mosaic virus	Complete Genome	GCF_000919175.1	https://ftp.ncbi.nlm.nih.gov/genomes/all/GCA/000/919/175/GCA_000919175.1_ViralMultiSegProj244666
GCA_000919535.1				na	1229325	1229325	Niminivirus	Complete Genome	GCF_000919535.1	https://ftp.ncbi.nlm.nih.gov/genomes/all/GCA/000/919/535/GCA_000919535.1_ViralProj242952
GCA_000919815.2				na	1317107	1317107	Allamanda leaf mottle distortion virus	Complete Genome	GCF_000919815.2	https://ftp.ncbi.nlm.nih.gov/genomes/all/GCA/000/919/815/GCA_000919815.2_ASM91981v2
GCA_000920415.1				na	1476487	1476487	Axonopus compressus streak virus	Complete Genome	GCF_000920415.1	https://ftp.ncbi.nlm.nih.gov/genomes/all/GCA/000/920/415/GCA_000920415.1_ViralProj242972
GCA_000920735.1				na	1489311	1489311	Sweet potato leaf curl Henan virus	Complete Genome	GCF_000920735.1	https://ftp.ncbi.nlm.nih.gov/genomes/all/GCA/000/920/735/GCA_000920735.1_ViralProj248099
GCA_000921255.1				na	1424279	1424279	Cherry twisted leaf associated virus	Complete Genome	GCF_000921255.1	https://ftp.ncbi.nlm.nih.gov/genomes/all/GCA/000/921/255/GCA_000921255.1_ViralProj253575
GCA_000921435.1				na	1920772	1920772	Gentian ovary ringspot virus	Complete Genome	GCF_000921435.1	https://ftp.ncbi.nlm.nih.gov/genomes/all/GCA/000/921/435/GCA_000921435.1_ViralMultiSegProj256090
GCA_000921455.1				na	875323	875323	Rose leaf curl virus	Complete Genome	GCF_000921455.1	https://ftp.ncbi.nlm.nih.gov/genomes/all/GCA/000/921/455/GCA_000921455.1_ViralProj257697
GCA_000921495.1				na	1489312	1489312	Sweet potato leaf curl Guangxi virus	Complete Genome	GCF_000921495.1	https://ftp.ncbi.nlm.nih.gov/genomes/all/GCA/000/921/495/GCA_000921495.1_ViralProj257743
GCA_000921715.1				na	1538549	1538549	Ethiopian tobacco bushy top virus	Complete Genome	GCF_000921715.1	https://ftp.ncbi.nlm.nih.gov/genomes/all/GCA/000/921/715/GCA_000921715.1_ViralProj260753
GCA_000921815.1				na	932073	932073	Solanum mosaic Bolivia virus	Complete Genome	GCF_000921815.1	https://ftp.ncbi.nlm.nih.gov/genomes/all/GCA/000/921/815/GCA_000921815.1_ViralMultiSegProj252618
GCA_000922155.1				na	2170240	2170240	Yellow oat grass mosaic virus	Complete Genome	GCF_000922155.1	https://ftp.ncbi.nlm.nih.gov/genomes/all/GCA/000/922/155/GCA_000922155.1_ViralProj255103
GCA_000922315.1				na	1472425	1472425	Prunus virus T	Complete Genome	GCF_000922315.1	https://ftp.ncbi.nlm.nih.gov/genomes/all/GCA/000/922/315/GCA_000922315.1_ViralProj257702
GCA_000922555.1				na	1532882	1532882	Coccinia mosaic Tamil Nadu virus	Complete Genome	GCF_000922555.1	https://ftp.ncbi.nlm.nih.gov/genomes/all/GCA/000/922/555/GCA_000922555.1_ViralMultiSegProj260754
GCA_000922655.1				na	1498504	1498504	Tomato leaf curl Barka virus	Complete Genome	GCF_000922655.1	https://ftp.ncbi.nlm.nih.gov/genomes/all/GCA/000/922/655/GCA_000922655.1_ViralProj248098
GCA_000923195.1				na	1176736	1176736	Pitaya virus X	Complete Genome	GCF_000923195.1	https://ftp.ncbi.nlm.nih.gov/genomes/all/GCA/000/923/195/GCA_000923195.1_ViralProj254434
GCA_000923515.1				na	1505530	1505530	Pagoda yellow mosaic associated virus	Complete Genome	GCF_000923515.1	https://ftp.ncbi.nlm.nih.gov/genomes/all/GCA/000/923/515/GCA_000923515.1_ViralProj252620
GCA_000923935.1				na	1431395	1431395	Mirabilis leaf curl virus	Complete Genome	GCF_000923935.1	https://ftp.ncbi.nlm.nih.gov/genomes/all/GCA/000/923/935/GCA_000923935.1_ViralProj255801
GCA_000924295.1				na	1543207	1543207	Rose leaf rosette-associated virus	Complete Genome	GCF_000924295.1	https://ftp.ncbi.nlm.nih.gov/genomes/all/GCA/000/924/295/GCA_000924295.1_ViralProj261443
GCA_000924455.1				na	114922	114922	Carrot thin leaf virus	Complete Genome	GCF_000924455.1	https://ftp.ncbi.nlm.nih.gov/genomes/all/GCA/000/924/455/GCA_000924455.1_ViralProj263851
GCA_000924795.1				na	351427	351427	Asian prunus virus 1	Complete Genome	GCF_000924795.1	https://ftp.ncbi.nlm.nih.gov/genomes/all/GCA/000/924/795/GCA_000924795.1_ViralProj265907
GCA_000925095.1				na	1425362	1425362	Carrot Ch virus 2	Complete Genome	GCF_000925095.1	https://ftp.ncbi.nlm.nih.gov/genomes/all/GCA/000/925/095/GCA_000925095.1_ViralProj267001
GCA_000925115.1				na	1425363	1425363	Carrot Ch virus 1	Complete Genome	GCF_000925115.1	https://ftp.ncbi.nlm.nih.gov/genomes/all/GCA/000/925/115/GCA_000925115.1_ViralProj267138
GCA_000925375.1				na	233051	233051	Hibiscus latent Fort Pierce virus	Complete Genome	GCF_000925375.1	https://ftp.ncbi.nlm.nih.gov/genomes/all/GCA/000/925/375/GCA_000925375.1_ViralProj264910
GCA_000925955.1				na	722755	722755	Lilac leaf chlorosis virus	Complete Genome	GCF_000925955.1	https://ftp.ncbi.nlm.nih.gov/genomes/all/GCA/000/925/955/GCA_000925955.1_ViralMultiSegProj267135
GCA_000926175.1				na	1513489	1513489	Bitter gourd yellow vein virus	Complete Genome	GCF_000926175.1	https://ftp.ncbi.nlm.nih.gov/genomes/all/GCA/000/926/175/GCA_000926175.1_ViralMultiSegProj261351
GCA_000926355.1				na	1266458	1266458	Tomato mottle wrinkle virus	Complete Genome	GCF_000926355.1	https://ftp.ncbi.nlm.nih.gov/genomes/all/GCA/000/926/355/GCA_000926355.1_ViralMultiSegProj264185
GCA_000926935.1				na	326202	326202	Vanilla distortion mosaic virus	Complete Genome	GCF_000926935.1	https://ftp.ncbi.nlm.nih.gov/genomes/all/GCA/000/926/935/GCA_000926935.1_ViralProj263828
GCA_000926955.1				na	1503864	1503864	Yam virus X	Complete Genome	GCF_000926955.1	https://ftp.ncbi.nlm.nih.gov/genomes/all/GCA/000/926/955/GCA_000926955.1_ViralProj263850
GCA_000927455.1				na	1564903	1564903	Strawberry polerovirus 1	Complete Genome	GCF_000927455.1	https://ftp.ncbi.nlm.nih.gov/genomes/all/GCA/000/927/455/GCA_000927455.1_ViralProj266722
GCA_000927615.2				na	1425364	1425364	Carrot torradovirus 1	Complete Genome	GCF_000927615.2	https://ftp.ncbi.nlm.nih.gov/genomes/all/GCA/000/927/615/GCA_000927615.2_ViralMultiSegProj267137
GCA_000927635.1				na	1568974	1568974	Chickpea yellow dwarf virus	Complete Genome	GCF_000927635.1	https://ftp.ncbi.nlm.nih.gov/genomes/all/GCA/000/927/635/GCA_000927635.1_ViralProj267262
GCA_000927655.1				na	232380	232380	Tomato yellow leaf curl Axarquia virus	Complete Genome	GCF_000927655.1	https://ftp.ncbi.nlm.nih.gov/genomes/all/GCA/000/927/655/GCA_000927655.1_ViralProj267774
GCA_000927695.1				na	994388	994388	Sweet potato leaf curl Sao Paulo virus	Complete Genome	GCF_000927695.1	https://ftp.ncbi.nlm.nih.gov/genomes/all/GCA/000/927/695/GCA_000927695.1_ViralProj268098
GCA_000928135.1				na	1076345	1076345	Catharanthus yellow mosaic virus	Complete Genome	GCF_000928135.1	https://ftp.ncbi.nlm.nih.gov/genomes/all/GCA/000/928/135/GCA_000928135.1_ViralProj271122
GCA_000928155.1				na	1493829	1493829	Persimmon virus B	Complete Genome	GCF_000928155.1	https://ftp.ncbi.nlm.nih.gov/genomes/all/GCA/000/928/155/GCA_000928155.1_ViralProj271230
GCA_000928335.1				na	198310	198310	Rubus yellow net virus	Complete Genome	GCF_000928335.1	https://ftp.ncbi.nlm.nih.gov/genomes/all/GCA/000/928/335/GCA_000928335.1_ViralProj273471
GCA_000928355.1				na	1602199	1602199	Oxalis yellow vein virus	Complete Genome	GCF_000928355.1	https://ftp.ncbi.nlm.nih.gov/genomes/all/GCA/000/928/355/GCA_000928355.1_ViralProj273529
GCA_000928595.1				na	1561150	1561150	Yacon necrotic mottle virus	Complete Genome	GCF_000928595.1	https://ftp.ncbi.nlm.nih.gov/genomes/all/GCA/000/928/595/GCA_000928595.1_ViralProj275613
GCA_000928855.1				na	12432	12432	Garlic virus B	Complete Genome	GCF_000928855.1	https://ftp.ncbi.nlm.nih.gov/genomes/all/GCA/000/928/855/GCA_000928855.1_ViralProj268864
GCA_000928895.1				na	443746	443746	Asparagus virus 1	Complete Genome	GCF_000928895.1	https://ftp.ncbi.nlm.nih.gov/genomes/all/GCA/000/928/895/GCA_000928895.1_ViralProj269630
GCA_000928935.1				na	1571533	2049938	Switchgrass mosaic-associated virus 1	Complete Genome	GCF_000928935.1	https://ftp.ncbi.nlm.nih.gov/genomes/all/GCA/000/928/935/GCA_000928935.1_ViralProj269775
GCA_000929215.1				na	167020	167020	Pelargonium ringspot virus	Complete Genome	GCF_000929215.1	https://ftp.ncbi.nlm.nih.gov/genomes/all/GCA/000/929/215/GCA_000929215.1_ViralProj273472
GCA_000929575.1				na	1464778	1464778	Cassava Ivorian bacilliform virus	Complete Genome	GCF_000929575.1	https://ftp.ncbi.nlm.nih.gov/genomes/all/GCA/000/929/575/GCA_000929575.1_ViralMultiSegProj267136
GCA_000929655.1				na	1527523	1527523	Macrophomina phaseolina tobamo-like virus	Complete Genome	GCF_000929655.1	https://ftp.ncbi.nlm.nih.gov/genomes/all/GCA/000/929/655/GCA_000929655.1_ViralProj267781
GCA_000929975.1				na	1577997	1577997	Sauropus yellowing virus	Complete Genome	GCF_000929975.1	https://ftp.ncbi.nlm.nih.gov/genomes/all/GCA/000/929/975/GCA_000929975.1_ViralProj269794
GCA_000930135.1				na	1227557	1227557	Mulberry badnavirus 1	Complete Genome	GCF_000930135.2	https://ftp.ncbi.nlm.nih.gov/genomes/all/GCA/000/930/135/GCA_000930135.1_ViralProj271900
GCA_000930275.1				na	167018	167018	Elderberry latent virus	Complete Genome	GCF_000930275.1	https://ftp.ncbi.nlm.nih.gov/genomes/all/GCA/000/930/275/GCA_000930275.1_ViralProj273473
GCA_000930415.1				na	1547577	1547577	Jatropha leaf crumple virus	Complete Genome	GCF_000930415.1	https://ftp.ncbi.nlm.nih.gov/genomes/all/GCA/000/930/415/GCA_000930415.1_ViralProj268505
GCA_000934565.1	PRJNA257447	SAMN03372067		representative genome	321846	321846	Pseudomonas simiae	Complete Genome	GCF_000934565.1	https://ftp.ncbi.nlm.nih.gov/genomes/all/GCA/000/934/565/GCA_000934565.1_ASM93456v1
GCA_000934605.2	PRJNA275368	SAMN03342424		representative genome	656178	656178	Pandoraea vervacti	Complete Genome	GCF_000934605.2	https://ftp.ncbi.nlm.nih.gov/genomes/all/GCA/000/934/605/GCA_000934605.2_ASM93460v2
GCA_000935125.1	PRJNA176961	SAMN03074232	JRKI00000000.1	representative genome	1240678	68242	Streptomyces natalensis ATCC 27448	Contig	GCF_000935125.1	https://ftp.ncbi.nlm.nih.gov/genomes/all/GCA/000/935/125/GCA_000935125.1_SNA_1.0
GCA_000935225.1	PRJNA274176	SAMN03323356	JYGD00000000.1	na	307937	307937	Dactylonectria macrodidyma	Scaffold	na	https://ftp.ncbi.nlm.nih.gov/genomes/all/GCA/000/935/225/GCA_000935225.1_ASM93522v1
GCA_000939975.1	PRJEB5504	SAMEA2539499		representative genome	1461581	1461581	Pseudomonas saudimassiliensis	Contig	GCF_000939975.1	https://ftp.ncbi.nlm.nih.gov/genomes/all/GCA/000/939/975/GCA_000939975.1_PRJEB5504_assembly_1
GCA_000943705.1				na	1611435	1611435	Asystasia mosaic Madagascar virus	Complete Genome	GCF_000943705.1	https://ftp.ncbi.nlm.nih.gov/genomes/all/GCA/000/943/705/GCA_000943705.1_ViralMultiSegProj276253
GCA_000949865.1	PRJNA270495	SAMN03266536	JWJH00000000.1	representative genome	1368418	1035271	Rhizobium nepotum 39/7	Contig	GCF_000949865.1	https://ftp.ncbi.nlm.nih.gov/genomes/all/GCA/000/949/865/GCA_000949865.1_ASM94986v1
GCA_000952015.1	PRJNA276625	SAMN02953716		na	498257	27337	Verticillium dahliae VdLs.17	Complete Genome	na	https://ftp.ncbi.nlm.nih.gov/genomes/all/GCA/000/952/015/GCA_000952015.1_ASM95201v1
GCA_000954135.2	PRJNA273689	SAMN03295199		representative genome	105219	105219	Ralstonia mannitolilytica	Complete Genome	GCF_000954135.1	https://ftp.ncbi.nlm.nih.gov/genomes/all/GCA/000/954/135/GCA_000954135.2_ASM95413v2
GCA_000954395.1				na	165250	157777	Alfalfa latent virus	Complete Genome	GCF_000954395.1	https://ftp.ncbi.nlm.nih.gov/genomes/all/GCA/000/954/395/GCA_000954395.1_ViralProj277201
GCA_000955035.1				na	1214459	1214459	Citrus yellow vein clearing virus	Complete Genome	GCF_000955035.1	https://ftp.ncbi.nlm.nih.gov/genomes/all/GCA/000/955/035/GCA_000955035.1_ViralProj276866
GCA_000955115.1				na	945960	945960	Tamarillo leaf malformation virus	Complete Genome	GCF_000955115.1	https://ftp.ncbi.nlm.nih.gov/genomes/all/GCA/000/955/115/GCA_000955115.1_ViralProj277199
GCA_000956465.1	PRJNA270387	SAMN03266141	JYJA00000000.1	representative genome	69370	69370	Microbacterium trichothecenolyticum	Contig	GCF_000956465.1	https://ftp.ncbi.nlm.nih.gov/genomes/all/GCA/000/956/465/GCA_000956465.1_ASM95646v1
GCA_000956535.1	PRJNA270387	SAMN03266139	JYIY00000000.1	representative genome	400772	400772	Microbacterium ginsengisoli	Contig	GCF_000956535.1	https://ftp.ncbi.nlm.nih.gov/genomes/all/GCA/000/956/535/GCA_000956535.1_ASM95653v1
GCA_000956575.1	PRJNA270387	SAMN03266140	JYIZ00000000.1	representative genome	92835	92835	Microbacterium ketosireducens	Contig	GCF_000956575.1	https://ftp.ncbi.nlm.nih.gov/genomes/all/GCA/000/956/575/GCA_000956575.1_ASM95657v1
GCA_000959365.1	PRJNA238548	SAMN03075637		representative genome	441162	342113	Burkholderia oklahomensis C6786	Complete Genome	GCF_000959365.1	https://ftp.ncbi.nlm.nih.gov/genomes/all/GCA/000/959/365/GCA_000959365.1_ASM95936v1
GCA_000959505.1	PRJNA235220	SAMN03144971		representative genome	350701	152500	Burkholderia dolosa AU0158	Complete Genome	GCF_000959505.1	https://ftp.ncbi.nlm.nih.gov/genomes/all/GCA/000/959/505/GCA_000959505.1_ASM95950v1
GCA_000961115.1	PRJNA275653	SAMN03352093	JZXB00000000.1	na	65357	65357	Albugo candida	Contig	na	https://ftp.ncbi.nlm.nih.gov/genomes/all/GCA/000/961/115/GCA_000961115.1_Alb_can_Em2.v1
GCA_000961215.1	PRJNA255042	SAMN02911843		representative genome	611301	346	Xanthomonas citri pv. citri	Complete Genome	GCF_000961215.1	https://ftp.ncbi.nlm.nih.gov/genomes/all/GCA/000/961/215/GCA_000961215.1_ASM96121v1
GCA_000961515.1	PRJNA265859	SAMN03174512		representative genome	134537	134537	Paraburkholderia fungorum	Complete Genome	GCF_000961515.1	https://ftp.ncbi.nlm.nih.gov/genomes/all/GCA/000/961/515/GCA_000961515.1_ASM96151v1
GCA_000961545.1	PRJNA218070	SAMN03199974	AXCR00000000.1	representative genome	1397361	29908	Sporothrix schenckii 1099-18	Contig	GCF_000961545.1	https://ftp.ncbi.nlm.nih.gov/genomes/all/GCA/000/961/545/GCA_000961545.1_S_schenckii_v1
GCA_000961885.1	PRJNA238534	SAMN03323311	JZKH00000000.1	representative genome	359131	359131	Streptomyces rubellomurinus	Contig	GCF_000961885.1	https://ftp.ncbi.nlm.nih.gov/genomes/all/GCA/000/961/885/GCA_000961885.1_ASM96188v1
GCA_000961905.2	PRJNA259929	SAMN03388249	JZWR00000000.2	na	39291	39291	Athelia rolfsii	Scaffold	na	https://ftp.ncbi.nlm.nih.gov/genomes/all/GCA/000/961/905/GCA_000961905.2_AthRolfv2.0
GCA_000963775.2	PRJNA275071	SAMN03339152	JYFM00000000.2	na	29856	29856	Clonostachys rosea	Scaffold	na	https://ftp.ncbi.nlm.nih.gov/genomes/all/GCA/000/963/775/GCA_000963775.2_ASM96377v2
GCA_000963795.1	PRJNA274764	SAMN03349548	JZUQ00000000.1	na	63577	63577	Trichoderma atroviride	Scaffold	na	https://ftp.ncbi.nlm.nih.gov/genomes/all/GCA/000/963/795/GCA_000963795.1_ASM96379v1
GCA_000965225.2	PRJDB3318	SAMD00024747	BBTG00000000.2	na	1159556	1159556	Ustilaginoidea virens	Contig	na	https://ftp.ncbi.nlm.nih.gov/genomes/all/GCA/000/965/225/GCA_000965225.2_ASM96522v2
GCA_000966595.1	PRJNA273516	SAMN03294124	LAFY00000000.1	na	1047168	1047168	Zymoseptoria brevis	Contig	na	https://ftp.ncbi.nlm.nih.gov/genomes/all/GCA/000/966/595/GCA_000966595.1_ASM96659v1
GCA_000966635.1	PRJNA274567	SAMN03329223	LAJZ00000000.1	na	5518	5518	Fusarium graminearum	Scaffold	na	https://ftp.ncbi.nlm.nih.gov/genomes/all/GCA/000/966/635/GCA_000966635.1_Fus_gra_233423_v1
GCA_000966645.1	PRJNA274567	SAMN03329222	LAKA00000000.1	na	5518	5518	Fusarium graminearum	Scaffold	na	https://ftp.ncbi.nlm.nih.gov/genomes/all/GCA/000/966/645/GCA_000966645.1_Fus_gra_241165_v1
GCA_000966855.1	PRJNA269535	SAMN03253722	JWIW00000000.1	representative genome	1580212	1580212	Fusarium sp. JS1030	Scaffold	na	https://ftp.ncbi.nlm.nih.gov/genomes/all/GCA/000/966/855/GCA_000966855.1_ASM96685v1
GCA_000966865.1	PRJNA269534	SAMN03253721	JWIV00000000.1	representative genome	1580211	1580211	Fusarium sp. JS626	Scaffold	na	https://ftp.ncbi.nlm.nih.gov/genomes/all/GCA/000/966/865/GCA_000966865.1_ASM96686v1
GCA_000966885.1	PRJNA269533	SAMN03253720	JWIU00000000.1	representative genome	1580213	1580213	Xylaria sp. JS573	Scaffold	na	https://ftp.ncbi.nlm.nih.gov/genomes/all/GCA/000/966/885/GCA_000966885.1_ASM96688v1
GCA_000966975.1	PRJNA238534	SAMN03323304	JZWV00000000.1	representative genome	68223	68223	Streptomyces katrae	Contig	GCF_000966975.1	https://ftp.ncbi.nlm.nih.gov/genomes/all/GCA/000/966/975/GCA_000966975.1_ASM96697v1
GCA_000967425.1	PRJEB4806	SAMEA3283108		representative genome	1125847	1125847	Pseudorhizobium banfieldiae	Complete Genome	GCF_000967425.1	https://ftp.ncbi.nlm.nih.gov/genomes/all/GCA/000/967/425/GCA_000967425.1_ASM96742v1
GCA_000967915.1	PRJEB1741	SAMEA4532333		representative genome	61635	61635	Paracholeplasma brassicae	Complete Genome	GCF_000967915.1	https://ftp.ncbi.nlm.nih.gov/genomes/all/GCA/000/967/915/GCA_000967915.1_ASM96791v1
GCA_000968055.1	PRJEB1742	SAMEA4532332		representative genome	1318466	38986	Alteracholeplasma palmae J233	Complete Genome	GCF_000968055.1	https://ftp.ncbi.nlm.nih.gov/genomes/all/GCA/000/968/055/GCA_000968055.1_ASM96805v1
GCA_000968615.1	PRJNA273322	SAMN03290661	LAEV00000000.1	representative genome	72032	72032	Thielaviopsis punctulata	Scaffold	na	https://ftp.ncbi.nlm.nih.gov/genomes/all/GCA/000/968/615/GCA_000968615.1_ASM96861v1
GCA_000968685.2	PRJNA278501	SAMN03445834	LAKD00000000.2	representative genome	1507734	1507734	Streptomyces antioxidans	Contig	GCF_000968685.2	https://ftp.ncbi.nlm.nih.gov/genomes/all/GCA/000/968/685/GCA_000968685.2_ASM96868v2
GCA_000969015.1				na	1631303	1631303	Mulberry mosaic dwarf associated virus	Complete Genome	GCF_000969015.1	https://ftp.ncbi.nlm.nih.gov/genomes/all/GCA/000/969/015/GCA_000969015.1_ViralProj280301
GCA_000969055.1				na	2843704	2843704	Apple geminivirus 1	Complete Genome	GCF_000969055.1	https://ftp.ncbi.nlm.nih.gov/genomes/all/GCA/000/969/055/GCA_000969055.1_ViralProj280298
GCA_000969115.1				na	1633139	1633139	Malvastrum yellow vein Cambodia virus	Complete Genome	GCF_000969115.1	https://ftp.ncbi.nlm.nih.gov/genomes/all/GCA/000/969/115/GCA_000969115.1_ViralProj280299
GCA_000969175.1				na	46076	46076	Artichoke latent virus	Complete Genome	GCF_000969175.1	https://ftp.ncbi.nlm.nih.gov/genomes/all/GCA/000/969/175/GCA_000969175.1_ViralProj280116
GCA_000969195.1				na	1632184	1632184	Tomato enation leaf curl virus	Complete Genome	GCF_000969195.1	https://ftp.ncbi.nlm.nih.gov/genomes/all/GCA/000/969/195/GCA_000969195.1_ViralProj280300
GCA_000969395.1	PRJNA274021	SAMN03320104	JXXL00000000.1	representative genome	470931	470931	Pantoea anthophila	Contig	GCF_000969395.1	https://ftp.ncbi.nlm.nih.gov/genomes/all/GCA/000/969/395/GCA_000969395.1_ASM96939v1
GCA_000970635.1	PRJNA253673	SAMN02872936	LAPY00000000.1	na	110835	110835	Eragrostis tef	Scaffold	na	https://ftp.ncbi.nlm.nih.gov/genomes/all/GCA/000/970/635/GCA_000970635.1_ASM97063v1
GCA_000971765.1	PRJNA242971	SAMN03371649		representative genome	1235990	1235990	Candidatus Pantoea carbekii	Complete Genome	GCF_000971765.1	https://ftp.ncbi.nlm.nih.gov/genomes/all/GCA/000/971/765/GCA_000971765.1_ASM97176v1
GCA_000972175.1	PRJNA218056	SAMN03481961	AWQP00000000.1	representative genome	1397690	317659	Pseudomonas syringae pv. coryli str. NCPPB 4273	Contig	GCF_000972175.1	https://ftp.ncbi.nlm.nih.gov/genomes/all/GCA/000/972/175/GCA_000972175.1_CLC6_0_3
GCA_000972785.3	PRJNA262701	SAMN03085480		representative genome	573737	573737	Pandoraea oxalativorans	Complete Genome	GCF_000972785.3	https://ftp.ncbi.nlm.nih.gov/genomes/all/GCA/000/972/785/GCA_000972785.3_ASM97278v3
GCA_000973315.1				na	1634914	1634914	Taro bacilliform CH virus	Complete Genome	GCF_000973315.1	https://ftp.ncbi.nlm.nih.gov/genomes/all/GCA/000/973/315/GCA_000973315.1_ViralProj281403
GCA_000973375.1				na	1501716	1501716	Plumeria mosaic virus	Complete Genome	GCF_000973375.1	https://ftp.ncbi.nlm.nih.gov/genomes/all/GCA/000/973/375/GCA_000973375.1_ViralProj281398
GCA_000973625.1	PRJNA240713	SAMN02708862		representative genome	1835254	1835254	Polynucleobacter duraquae	Complete Genome	GCF_000973625.1	https://ftp.ncbi.nlm.nih.gov/genomes/all/GCA/000/973/625/GCA_000973625.1_ASM97362v1
GCA_000974265.2	PRJNA267062	SAMN03177499	JTGB00000000.2	na	101028	101028	Fusarium pseudograminearum	Chromosome	na	https://ftp.ncbi.nlm.nih.gov/genomes/all/GCA/000/974/265/GCA_000974265.2_CS3270v5.4
GCA_000974985.2	PRJNA279916	SAMN03451686	LAVA00000000.2	representative genome	1428628	1428628	Streptomyces mangrovisoli	Contig	GCF_000974985.2	https://ftp.ncbi.nlm.nih.gov/genomes/all/GCA/000/974/985/GCA_000974985.2_ASM97498v2
GCA_000978885.1	PRJNA278456	SAMN03418558	LBBL00000000.1	representative genome	88771	88771	Ceratocystis platani	Contig	na	https://ftp.ncbi.nlm.nih.gov/genomes/all/GCA/000/978/885/GCA_000978885.1_ASM97888v1
GCA_000980885.2	PRJNA278503	SAMN03445833	LBDA00000000.2	representative genome	1428626	1428626	Streptomyces malaysiense	Contig	GCF_000980885.2	https://ftp.ncbi.nlm.nih.gov/genomes/all/GCA/000/980/885/GCA_000980885.2_ASM98088v2
GCA_000981365.1	PRJDB3461	SAMD00025064	BBSZ00000000.1	representative genome	1120120	1120120	Subanguina moxae	Scaffold	na	https://ftp.ncbi.nlm.nih.gov/genomes/all/GCA/000/981/365/GCA_000981365.1_SAMX_assembly_v0.8
GCA_000981895.1	PRJNA279266	SAMN03444664	LATD00000000.1	representative genome	1417980	1417980	Streptomyces odonnellii	Contig	GCF_000981895.1	https://ftp.ncbi.nlm.nih.gov/genomes/all/GCA/000/981/895/GCA_000981895.1_ASM98189v1
GCA_000983525.1	PRJNA274679	SAMN03333221	JYJC00000000.1	na	1173716	1173716	Zymoseptoria ardabiliae	Scaffold	na	https://ftp.ncbi.nlm.nih.gov/genomes/all/GCA/000/983/525/GCA_000983525.1_ASM98352v1
GCA_000983605.1	PRJNA274679	SAMN03333222	JYJD00000000.1	na	1173715	1173715	Zymoseptoria pseudotritici	Scaffold	na	https://ftp.ncbi.nlm.nih.gov/genomes/all/GCA/000/983/605/GCA_000983605.1_ASM98360v1
GCA_000983655.1	PRJNA274679	SAMN03333223	JYJE00000000.1	representative genome	1047168	1047168	Zymoseptoria brevis	Scaffold	na	https://ftp.ncbi.nlm.nih.gov/genomes/all/GCA/000/983/655/GCA_000983655.1_ASM98365v1
GCA_000988865.1	PRJNA252551	SAMN02851310	JOKZ00000000.1	na	5544	5544	Trichoderma harzianum	Scaffold	na	https://ftp.ncbi.nlm.nih.gov/genomes/all/GCA/000/988/865/GCA_000988865.1_ASM98886v1
GCA_000988945.1	PRJNA282974	SAMN03581172	LCTL00000000.1	representative genome	146819	146819	Streptomyces europaeiscabiei	Contig	GCF_000988945.1	https://ftp.ncbi.nlm.nih.gov/genomes/all/GCA/000/988/945/GCA_000988945.1_ASM98894v1
GCA_000988995.1				na	1592930	1592930	Yam latent virus	Complete Genome	GCF_000988995.1	https://ftp.ncbi.nlm.nih.gov/genomes/all/GCA/000/988/995/GCA_000988995.1_ViralProj273489
GCA_000993785.3	PRJNA73797	SAMN03332981		representative genome	408015	408015	Streptomyces xiamenensis	Complete Genome	GCF_000993785.3	https://ftp.ncbi.nlm.nih.gov/genomes/all/GCA/000/993/785/GCA_000993785.3_ASM99378v3
GCA_001005085.2	PRJNA280559	SAMN03465092	LBMU00000000.2	representative genome	1428620	1428620	Streptomyces humi	Contig	GCF_001005085.2	https://ftp.ncbi.nlm.nih.gov/genomes/all/GCA/001/005/085/GCA_001005085.2_ASM100508v2
GCA_001005215.1	PRJNA282900	SAMN03580769	LBNQ00000000.1	representative genome	1610491	1610491	Lampropedia cohaerens	Contig	GCF_001005215.1	https://ftp.ncbi.nlm.nih.gov/genomes/all/GCA/001/005/215/GCA_001005215.1_ASM100521v1
GCA_001005295.1	PRJNA282566	SAMN03571527	LBMK00000000.1	representative genome	1648182	1648182	Streptomyces yangpuensis	Scaffold	GCF_001005295.1	https://ftp.ncbi.nlm.nih.gov/genomes/all/GCA/001/005/295/GCA_001005295.1_ASM100529v1
GCA_001005785.1	PRJNA281662	SAMN03492799	LBGX00000000.1	na	278948	278948	Botrytis paeoniae	Contig	na	https://ftp.ncbi.nlm.nih.gov/genomes/all/GCA/001/005/785/GCA_001005785.1_ASM100578v1
GCA_001006355.1	PRJNA261773	SAMN03078467	LAQI00000000.1	na	420778	420778	Diplodia seriata	Scaffold	na	https://ftp.ncbi.nlm.nih.gov/genomes/all/GCA/001/006/355/GCA_001006355.1_UCDDS831v0.1
GCA_001006365.1	PRJNA261766	SAMN03078469	LCUC00000000.1	na	1214573	1214573	Diaporthe ampelina	Scaffold	na	https://ftp.ncbi.nlm.nih.gov/genomes/all/GCA/001/006/365/GCA_001006365.1_UCDDA912v1.0
GCA_001006505.1	PRJNA280382	SAMN03460186	LAXH00000000.1	representative genome	155126	155126	Tilletia horrida	Scaffold	na	https://ftp.ncbi.nlm.nih.gov/genomes/all/GCA/001/006/505/GCA_001006505.1_ASM100650v1
GCA_001008035.1	PRJNA274998	SAMN03572219	LBNC00000000.1	representative genome	51582	51582	Atkinsonella texensis	Scaffold	na	https://ftp.ncbi.nlm.nih.gov/genomes/all/GCA/001/008/035/GCA_001008035.1_Atex_B6155_v1
GCA_001008055.1	PRJNA274992	SAMN03576546	LBNH00000000.1	na	79588	79588	Epichloe bromicola	Scaffold	na	https://ftp.ncbi.nlm.nih.gov/genomes/all/GCA/001/008/055/GCA_001008055.1_ASM100805v1
GCA_001008065.1	PRJNA274994	SAMN03576568	LBNI00000000.1	na	79588	79588	Epichloe bromicola	Scaffold	na	https://ftp.ncbi.nlm.nih.gov/genomes/all/GCA/001/008/065/GCA_001008065.1_ASM100806v1
GCA_001008105.1	PRJNA275006	SAMN03573219	LBND00000000.1	na	51582	51582	Atkinsonella texensis	Scaffold	na	https://ftp.ncbi.nlm.nih.gov/genomes/all/GCA/001/008/105/GCA_001008105.1_Atex_B6156_v1
GCA_001008265.1	PRJNA275112	SAMN03576799	LCTT00000000.1	representative genome	79593	79593	Epichloe sylvatica	Contig	na	https://ftp.ncbi.nlm.nih.gov/genomes/all/GCA/001/008/265/GCA_001008265.1_ASM100826v1
GCA_001008345.1	PRJNA277913	SAMN03398487	LAQS00000000.1	representative genome	68268	68268	Streptomyces showdoensis	Contig	GCF_001008345.1	https://ftp.ncbi.nlm.nih.gov/genomes/all/GCA/001/008/345/GCA_001008345.1_ASM100834v1
GCA_001008515.1				na	44560	44560	Ageratum yellow vein virus	Complete Genome	GCF_001008515.1	https://ftp.ncbi.nlm.nih.gov/genomes/all/GCA/001/008/515/GCA_001008515.1_ViralProj284016
GCA_001010845.1	PRJNA275631	SAMN03351821		representative genome	49012	49012	Sporisorium scitamineum	Complete Genome	na	https://ftp.ncbi.nlm.nih.gov/genomes/all/GCA/001/010/845/GCA_001010845.1_ASM101084v1
GCA_001012855.1	PRJNA279497	SAMN03448479	LBGY00000000.1	na	57062	57062	Hypothenemus hampei	Scaffold	na	https://ftp.ncbi.nlm.nih.gov/genomes/all/GCA/001/012/855/GCA_001012855.1_ASM101285v1
GCA_001013415.1	PRJNA280565	SAMN03465110	LBLN00000000.1	representative genome	333523	333523	Puccinia arachidis	Contig	na	https://ftp.ncbi.nlm.nih.gov/genomes/all/GCA/001/013/415/GCA_001013415.1_ASM101341v1
GCA_001013905.1	PRJEB8583	SAMEA3258058		representative genome	1437453	1437453	Streptomyces leeuwenhoekii	Complete Genome	GCF_001013905.1	https://ftp.ncbi.nlm.nih.gov/genomes/all/GCA/001/013/905/GCA_001013905.1_sleC34
GCA_001014345.1	PRJNA268391	SAMN03277605	JXOZ00000000.1	na	7227	7227	Drosophila melanogaster	Scaffold	na	https://ftp.ncbi.nlm.nih.gov/genomes/all/GCA/001/014/345/GCA_001014345.1_ASM101434v1
GCA_001014355.1	PRJNA268391	SAMN03277225	JXOY00000000.1	na	30019	30019	Drosophila busckii	Scaffold	na	https://ftp.ncbi.nlm.nih.gov/genomes/all/GCA/001/014/355/GCA_001014355.1_ASM101435v1
GCA_001014365.1	PRJNA268391	SAMN03277610	JXPA00000000.1	na	7229	7229	Drosophila miranda	Scaffold	na	https://ftp.ncbi.nlm.nih.gov/genomes/all/GCA/001/014/365/GCA_001014365.1_ASM101436v1
GCA_001014415.1	PRJNA268391	SAMN03282482	JXPM00000000.1	representative genome	462259	462259	Phortica variegata	Scaffold	na	https://ftp.ncbi.nlm.nih.gov/genomes/all/GCA/001/014/415/GCA_001014415.1_ASM101441v1
GCA_001014435.1	PRJNA268391	SAMN03280977	JXPD00000000.1	na	39758	39758	Mayetiola destructor	Scaffold	na	https://ftp.ncbi.nlm.nih.gov/genomes/all/GCA/001/014/435/GCA_001014435.1_ASM101443v1
GCA_001014445.1	PRJNA268391	SAMN03282438	JXPJ00000000.1	na	7225	7225	Scaptodrosophila lebanonensis	Scaffold	na	https://ftp.ncbi.nlm.nih.gov/genomes/all/GCA/001/014/445/GCA_001014445.1_ASM101444v1
GCA_001014495.1	PRJNA268391	SAMN03287996	JXPY00000000.1	na	7237	7237	Drosophila pseudoobscura	Scaffold	na	https://ftp.ncbi.nlm.nih.gov/genomes/all/GCA/001/014/495/GCA_001014495.1_ASM101449v1
GCA_001014625.1	PRJNA268391	SAMN03283234	JXPT00000000.1	na	104688	104688	Bactrocera oleae	Scaffold	na	https://ftp.ncbi.nlm.nih.gov/genomes/all/GCA/001/014/625/GCA_001014625.1_ASM101462v1
GCA_001014665.1	PRJNA268391	SAMN03283206	JXQA00000000.1	representative genome	1582032	1582032	Trupanea jonesi	Scaffold	na	https://ftp.ncbi.nlm.nih.gov/genomes/all/GCA/001/014/665/GCA_001014665.1_ASM101466v1
GCA_001014935.1	PRJNA268391	SAMN03274827	JXHJ00000000.1	representative genome	198433	198433	Liriomyza trifolii	Scaffold	na	https://ftp.ncbi.nlm.nih.gov/genomes/all/GCA/001/014/935/GCA_001014935.1_ASM101493v1
GCA_001014995.1	PRJNA268391	SAMN03277213	JXOX00000000.1	na	7291	7291	Drosophila albomicans	Scaffold	na	https://ftp.ncbi.nlm.nih.gov/genomes/all/GCA/001/014/995/GCA_001014995.1_ASM101499v1
GCA_001015115.1	PRJNA268391	SAMN03278126	JXPB00000000.1	representative genome	1577624	1577624	Eutreta diana	Scaffold	na	https://ftp.ncbi.nlm.nih.gov/genomes/all/GCA/001/015/115/GCA_001015115.1_ASM101511v1
GCA_001017515.1	PRJNA268391	SAMN03282621	JXPN00000000.1	representative genome	594049	594049	Tephritis californica	Scaffold	na	https://ftp.ncbi.nlm.nih.gov/genomes/all/GCA/001/017/515/GCA_001017515.1_ASM101751v1
GCA_001017535.1	PRJNA268391	SAMN03283201	JXPP00000000.1	representative genome	312236	312236	Tipula oleracea	Scaffold	na	https://ftp.ncbi.nlm.nih.gov/genomes/all/GCA/001/017/535/GCA_001017535.1_ASM101753v1
GCA_001017775.3	PRJNA285516	SAMN03754653		representative genome	445709	445709	Pandoraea thiooxydans	Complete Genome	GCF_001017775.3	https://ftp.ncbi.nlm.nih.gov/genomes/all/GCA/001/017/775/GCA_001017775.3_ASM101777v3
GCA_001019755.1				na	1471299	1471299	Grapevine Roditis leaf discoloration-associated virus	Complete Genome	GCF_001019755.1	https://ftp.ncbi.nlm.nih.gov/genomes/all/GCA/001/019/755/GCA_001019755.1_ViralProj285589
GCA_001019835.1				na	1654603	1654603	Areca palm velarivirus 1	Complete Genome	GCF_001019835.1	https://ftp.ncbi.nlm.nih.gov/genomes/all/GCA/001/019/835/GCA_001019835.1_ViralProj285357
GCA_001019895.1				na	1504732	944994	Hollyhock yellow vein mosaic Islamabad virus	Complete Genome	GCF_001019895.1	https://ftp.ncbi.nlm.nih.gov/genomes/all/GCA/001/019/895/GCA_001019895.1_ViralProj285601
GCA_001020015.1				na	1602124	1602124	Cymbidium chlorotic mosaic virus	Complete Genome	GCF_001020015.1	https://ftp.ncbi.nlm.nih.gov/genomes/all/GCA/001/020/015/GCA_001020015.1_ViralProj285266
GCA_001021085.1	PRJNA185151	SAMN03763724		representative genome	1277257	34020	Candidatus Liberibacter africanus PTSAPSY	Complete Genome	GCF_001021085.1	https://ftp.ncbi.nlm.nih.gov/genomes/all/GCA/001/021/085/GCA_001021085.1_ASM102108v1
GCA_001021255.1				na	1432563	1432563	Rottboellia yellow mottle virus	Complete Genome	GCF_001021255.1	https://ftp.ncbi.nlm.nih.gov/genomes/all/GCA/001/021/255/GCA_001021255.1_ViralProj286012
GCA_001021915.1	PRJNA248159	SAMN02793996		representative genome	129394	347	Xanthomonas oryzae pv. oryzicola	Complete Genome	GCF_001021915.1	https://ftp.ncbi.nlm.nih.gov/genomes/all/GCA/001/021/915/GCA_001021915.1_ASM102191v1
GCA_001023035.1	PRJNA231623	SAMN03075940	JRVG00000000.1	na	5127	5127	Fusarium fujikuroi	Scaffold	na	https://ftp.ncbi.nlm.nih.gov/genomes/all/GCA/001/023/035/GCA_001023035.1_ASM102303v1
GCA_001023045.1	PRJNA231623	SAMN03075939	JRVF00000000.1	na	5127	5127	Fusarium fujikuroi	Scaffold	na	https://ftp.ncbi.nlm.nih.gov/genomes/all/GCA/001/023/045/GCA_001023045.1_ASM102304v1
GCA_001023065.1	PRJNA231623	SAMN03075941	JRVH00000000.1	na	5127	5127	Fusarium fujikuroi	Scaffold	na	https://ftp.ncbi.nlm.nih.gov/genomes/all/GCA/001/023/065/GCA_001023065.1_ASM102306v1
GCA_001027185.1	PRJNA284179	SAMN03699512		representative genome	665007	665007	Streptomyces incarnatus	Chromosome	GCF_001027185.1	https://ftp.ncbi.nlm.nih.gov/genomes/all/GCA/001/027/185/GCA_001027185.1_ASM102718v1
GCA_001028175.1	PRJNA53985	SAMN03768919	AEJF00000000.1	representative genome	908627	2010198	Caballeronia mineralivorans PML1(12)	Contig	GCF_001028175.1	https://ftp.ncbi.nlm.nih.gov/genomes/all/GCA/001/028/175/GCA_001028175.1_ASM102817v1
GCA_001028665.1	PRJNA283474	SAMN03651233		representative genome	60550	60550	Burkholderia pyrrocinia	Complete Genome	GCF_001028665.1	https://ftp.ncbi.nlm.nih.gov/genomes/all/GCA/001/028/665/GCA_001028665.1_ASM102866v1
GCA_001028925.1				na	2560614	2560614	Nectarine stem pitting associated virus	Complete Genome	GCF_001028925.1	https://ftp.ncbi.nlm.nih.gov/genomes/all/GCA/001/028/925/GCA_001028925.1_ViralProj286706
GCA_001028945.1				na	260377	260377	Tomato yellow leaf curl Mali virus	Complete Genome	GCF_001028945.1	https://ftp.ncbi.nlm.nih.gov/genomes/all/GCA/001/028/945/GCA_001028945.1_ViralProj286971
GCA_001029025.1				na	369752	369752	Catharanthus mosaic virus	Complete Genome	GCF_001029025.1	https://ftp.ncbi.nlm.nih.gov/genomes/all/GCA/001/029/025/GCA_001029025.1_ViralProj286899
GCA_001029105.3	PRJNA286722	SAMN03769594		representative genome	656179	656179	Pandoraea faecigallinarum	Complete Genome	GCF_001029105.3	https://ftp.ncbi.nlm.nih.gov/genomes/all/GCA/001/029/105/GCA_001029105.3_ASM102910v3
GCA_001029375.1	PRJDB3817	SAMD00028776	BBXB00000000.1	na	114742	114742	Pythium insidiosum	Scaffold	na	https://ftp.ncbi.nlm.nih.gov/genomes/all/GCA/001/029/375/GCA_001029375.1_Pythium_insidiosum_1.0
GCA_001039065.1	PRJNA183436	SAMN03782482	AODU00000000.1	representative genome	2066479	2066479	Pectobacterium peruviense	Contig	GCF_001039065.1	https://ftp.ncbi.nlm.nih.gov/genomes/all/GCA/001/039/065/GCA_001039065.1_ASM103906v1
GCA_001043025.1	PRJNA274345	SAMN03328804	JYLD00000000.1	representative genome	1608996	1608996	Pseudomonas helleri	Contig	GCF_001043025.1	https://ftp.ncbi.nlm.nih.gov/genomes/all/GCA/001/043/025/GCA_001043025.1_MG221
GCA_001043855.1	PRJNA275109	SAMN03653338	LELE00000000.1	representative genome	5050	5050	Epichloe uncinata	Scaffold	na	https://ftp.ncbi.nlm.nih.gov/genomes/all/GCA/001/043/855/GCA_001043855.1_ASM104385v1
GCA_001044425.1	PRJNA287805	SAMN03787768	LFML00000000.1	representative genome	66430	66430	Streptomyces roseus	Scaffold	GCF_001044425.1	https://ftp.ncbi.nlm.nih.gov/genomes/all/GCA/001/044/425/GCA_001044425.1_ASM104442v1
GCA_001045345.1				na	1667384	2956328	Portulaca latent viroid	Complete Genome	GCF_001045345.1	https://ftp.ncbi.nlm.nih.gov/genomes/all/GCA/001/045/345/GCA_001045345.1_ViralProj288492
GCA_001046705.1				na	221523	120168	Bhendi yellow vein mosaic virus-[Madurai]	Complete Genome	GCF_001046705.1	https://ftp.ncbi.nlm.nih.gov/genomes/all/GCA/001/046/705/GCA_001046705.1_ViralProj14159
GCA_001046725.1				na	587620	1088661	Bhendi yellow vein Delhi virus [2004:New Delhi]	Complete Genome	GCF_001046725.1	https://ftp.ncbi.nlm.nih.gov/genomes/all/GCA/001/046/725/GCA_001046725.1_ViralProj33677
GCA_001049375.1	PRJEB8376	SAMEA3232990	CDSF00000000.1	na	37360	37360	Plasmodiophora brassicae	Scaffold	na	https://ftp.ncbi.nlm.nih.gov/genomes/all/GCA/001/049/375/GCA_001049375.1_pbe3.h15
GCA_001050175.1	PRJNA287603	SAMN03784587	LFMI00000000.1	representative genome	858221	858221	Trichoderma parareesei	Scaffold	na	https://ftp.ncbi.nlm.nih.gov/genomes/all/GCA/001/050/175/GCA_001050175.1_Tpara_v1.0
GCA_001050345.1	PRJNA287706	SAMN03785348	LFMW00000000.1	representative genome	1674920	1674920	Pseudomonas fildesensis	Contig	GCF_001050345.1	https://ftp.ncbi.nlm.nih.gov/genomes/all/GCA/001/050/345/GCA_001050345.1_ASM105034v1
GCA_001050515.1	PRJEA89443	SAMEA3146270	CAHS00000000.1	representative genome	1161919	665097	Erwinia piriflorinigrans CFBP 5888	Contig	GCF_001050515.1	https://ftp.ncbi.nlm.nih.gov/genomes/all/GCA/001/050/515/GCA_001050515.1_ASM105051v1
GCA_001051155.2	PRJNA263707	SAMN03105788	JYIP00000000.2	representative genome	354353	354353	Chrysoporthe austroafricana	Scaffold	na	https://ftp.ncbi.nlm.nih.gov/genomes/all/GCA/001/051/155/GCA_001051155.2_ASM105115v2
GCA_001078535.1	PRJEB32	SAMEA3146300	CAIX00000000.1	na	65357	65357	Albugo candida	Scaffold	na	https://ftp.ncbi.nlm.nih.gov/genomes/all/GCA/001/078/535/GCA_001078535.1_ASM107853v1
GCA_001182835.1	PRJNA286116	SAMN03765142	LFJQ00000000.1	representative genome	1148796	1148796	Oropetium thomaeum	Contig	na	https://ftp.ncbi.nlm.nih.gov/genomes/all/GCA/001/182/835/GCA_001182835.1_Oropetium_genomic_20141112
GCA_001184965.1				na	157777	157777	Pea streak virus	Complete Genome	GCF_001184965.1	https://ftp.ncbi.nlm.nih.gov/genomes/all/GCA/001/184/965/GCA_001184965.1_ViralProj289929
GCA_001186195.1	PRJNA280850	SAMN03470078	LAWW00000000.1	representative genome	47880	47880	Pseudomonas fulva	Contig	GCF_001186195.1	https://ftp.ncbi.nlm.nih.gov/genomes/all/GCA/001/186/195/GCA_001186195.1_ASM118619v1
GCA_001186385.1	PRJNA233413	SAMN02693874	JOTR00000000.1	representative genome	143948	143948	Diuraphis noxia	Scaffold	GCF_001186385.1	https://ftp.ncbi.nlm.nih.gov/genomes/all/GCA/001/186/385/GCA_001186385.1_Dnoxia_1.0
GCA_001187435.1	PRJNA288757	SAMN03837863	LFXA00000000.1	representative genome	1678637	1678637	Streptomyces caatingaensis	Contig	GCF_001187435.1	https://ftp.ncbi.nlm.nih.gov/genomes/all/GCA/001/187/435/GCA_001187435.1_ASM118743v1
GCA_001187535.1	PRJNA287284	SAMN03779945	LFIO00000000.1	representative genome	1671795	1671795	Rhizobium ecuadorense	Contig	GCF_001187535.1	https://ftp.ncbi.nlm.nih.gov/genomes/all/GCA/001/187/535/GCA_001187535.1_ASM118753v1
GCA_001188625.1				na	1682187	1682187	Varroa Tymo-like virus	Complete Genome	GCF_001188625.1	https://ftp.ncbi.nlm.nih.gov/genomes/all/GCA/001/188/625/GCA_001188625.1_ViralProj290931
GCA_001188975.4	PRJNA288990	SAMN03840585	LGAM00000000.2	representative genome	104688	104688	Bactrocera oleae	Scaffold	GCF_001188975.3	https://ftp.ncbi.nlm.nih.gov/genomes/all/GCA/001/188/975/GCA_001188975.4_MU_Boleae_v2
GCA_001189035.1	PRJNA255693	SAMN02927999	JPPZ00000000.1	representative genome	146820	146820	Streptomyces stelliscabiei	Scaffold	GCF_001189035.1	https://ftp.ncbi.nlm.nih.gov/genomes/all/GCA/001/189/035/GCA_001189035.1_ASM118903v1
GCA_001189365.1	PRJNA253359	SAMN03776844	LFJJ00000000.1	representative genome	242163	242163	Candidatus Burkholderia verschuerenii	Contig	GCF_001189365.1	https://ftp.ncbi.nlm.nih.gov/genomes/all/GCA/001/189/365/GCA_001189365.1_ASM118936v1
GCA_001189415.1	PRJNA253787	SAMN02903325	JPSQ00000000.1	representative genome	198422	198422	Candidatus Phytoplasma phoenicium	Contig	GCF_001189415.1	https://ftp.ncbi.nlm.nih.gov/genomes/all/GCA/001/189/415/GCA_001189415.1_ASM118941v1
GCA_001190355.1				na	1682186	1682186	Bee Macula-like virus	Complete Genome	GCF_001190355.1	https://ftp.ncbi.nlm.nih.gov/genomes/all/GCA/001/190/355/GCA_001190355.1_ViralProj291249
GCA_001191545.1	PRJNA274742	SAMN03332054	LGLR00000000.1	na	183478	183478	Stemphylium lycopersici	Scaffold	na	https://ftp.ncbi.nlm.nih.gov/genomes/all/GCA/001/191/545/GCA_001191545.1_ASM119154v1
GCA_001191645.1	PRJNA41279	SAMN03897338	AJIL00000000.1	na	1165861	27350	Puccinia striiformis f. sp. tritici PST-78	Scaffold	na	https://ftp.ncbi.nlm.nih.gov/genomes/all/GCA/001/191/645/GCA_001191645.1_P_striiformis_V1
GCA_001245305.1	PRJEB9848	SAMEA3481914	CWKC00000000.1	na	40366	40366	Drosophila americana	Scaffold	na	https://ftp.ncbi.nlm.nih.gov/genomes/all/GCA/001/245/305/GCA_001245305.1_D._americana_W11_strain_genome_assembly
GCA_001245395.1	PRJEB9848	SAMEA3481913	CWKB00000000.1	na	40366	40366	Drosophila americana	Scaffold	na	https://ftp.ncbi.nlm.nih.gov/genomes/all/GCA/001/245/395/GCA_001245395.1_D._americana_H5_strain_genome_assembly
GCA_001247705.1	PRJNA289037	SAMN03840770	LGKQ00000000.1	representative genome	647257	647257	Ciborinia camelliae	Scaffold	na	https://ftp.ncbi.nlm.nih.gov/genomes/all/GCA/001/247/705/GCA_001247705.1_ASM124770v1
GCA_001262555.1	PRJNA281294	SAMN03486947	LBNR00000000.1	representative genome	42673	42673	Fusarium nygamai	Scaffold	na	https://ftp.ncbi.nlm.nih.gov/genomes/all/GCA/001/262/555/GCA_001262555.1_ASM126255v1
GCA_001263375.1	PRJNA277993	SAMN03401052	LAVV00000000.1	representative genome	27349	27349	Puccinia sorghi	Scaffold	na	https://ftp.ncbi.nlm.nih.gov/genomes/all/GCA/001/263/375/GCA_001263375.1_ASM126337v1
GCA_001267255.1	PRJNA291610	SAMN03946922		representative genome	1697053	1697053	Thiopseudomonas alkaliphila	Complete Genome	GCF_001267255.1	https://ftp.ncbi.nlm.nih.gov/genomes/all/GCA/001/267/255/GCA_001267255.1_ASM126725v1
GCA_001267535.1	PRJNA263303	SAMN03098356	JRXE00000000.1	representative genome	1560201	1560201	Erwinia iniecta	Scaffold	GCF_001267535.1	https://ftp.ncbi.nlm.nih.gov/genomes/all/GCA/001/267/535/GCA_001267535.1_ASM126753v1
GCA_001267885.1	PRJNA93	SAMN03921868		representative genome	278992	1889	Streptomyces ambofaciens ATCC 23877	Complete Genome	GCF_001267885.1	https://ftp.ncbi.nlm.nih.gov/genomes/all/GCA/001/267/885/GCA_001267885.1_ASM126788v1
GCA_001268145.1	PRJEB9342	SAMEA3436397	CVQH00000000.1	na	100787	100787	Verticillium longisporum	Scaffold	na	https://ftp.ncbi.nlm.nih.gov/genomes/all/GCA/001/268/145/GCA_001268145.1_vl1.denovo.v1
GCA_001268165.1	PRJEB9355	SAMEA3436396	CVQI00000000.1	na	100787	100787	Verticillium longisporum	Scaffold	na	https://ftp.ncbi.nlm.nih.gov/genomes/all/GCA/001/268/165/GCA_001268165.1_vl2.denovo.v1
GCA_001270025.1	PRJDB3912	SAMD00031377	BBYS00000000.1	representative genome	146537	146537	Streptomyces azureus	Scaffold	GCF_001270025.1	https://ftp.ncbi.nlm.nih.gov/genomes/all/GCA/001/270/025/GCA_001270025.1_Sazu_1.0
GCA_001270065.2	PRJNA189227	SAMN03801504	LFYT00000000.2	representative genome	1293045	540060	Limnohabitans planktonicus II-D5	Contig	GCF_001270065.2	https://ftp.ncbi.nlm.nih.gov/genomes/all/GCA/001/270/065/GCA_001270065.2_ASM127006v2
GCA_001271015.1				na	1306546	1306546	Alfalfa leaf curl virus	Complete Genome	GCF_001271015.1	https://ftp.ncbi.nlm.nih.gov/genomes/all/GCA/001/271/015/GCA_001271015.1_ViralProj293043
GCA_001271115.2				na	473784	473784	Opium poppy mosaic virus	Complete Genome	GCF_001271115.2	https://ftp.ncbi.nlm.nih.gov/genomes/all/GCA/001/271/115/GCA_001271115.2_ViralProj293045
GCA_001271135.1				na	1688637	1688637	Lettuce Italian necrotic virus	Complete Genome	GCF_001271135.1	https://ftp.ncbi.nlm.nih.gov/genomes/all/GCA/001/271/135/GCA_001271135.1_ViralProj293049
GCA_001271275.1				na	1692045	1692045	Tobacco virus 1	Complete Genome	GCF_001271275.1	https://ftp.ncbi.nlm.nih.gov/genomes/all/GCA/001/271/275/GCA_001271275.1_ViralProj293046
GCA_001271315.1				na	1462682	1462682	Luffa aphid-borne yellows virus	Complete Genome	GCF_001271315.1	https://ftp.ncbi.nlm.nih.gov/genomes/all/GCA/001/271/315/GCA_001271315.1_ViralProj293054
GCA_001273835.1	PRJNA240071	SAMN02673064	JHEI00000000.1	representative genome	1461260	668625	Leucobacter celer subsp. astrifaciens	Contig	GCF_001273835.1	https://ftp.ncbi.nlm.nih.gov/genomes/all/GCA/001/273/835/GCA_001273835.1_CBX151_1.0
GCA_001273845.1	PRJNA240071	SAMN02673065	JHBW00000000.1	representative genome	1461261	1930747	Leucobacter musarum subsp. musarum	Contig	GCF_001273845.1	https://ftp.ncbi.nlm.nih.gov/genomes/all/GCA/001/273/845/GCA_001273845.1_CBX152_1.1
GCA_001273855.1	PRJNA240071	SAMN02673066	JHBX00000000.1	representative genome	1461259	1461259	Leucobacter japonicus	Contig	GCF_001273855.1	https://ftp.ncbi.nlm.nih.gov/genomes/all/GCA/001/273/855/GCA_001273855.1_CBX130_1.1
GCA_001277935.1	PRJNA274996	SAMN03339664		na	30019	30019	Drosophila busckii	Chromosome	GCF_001277935.1	https://ftp.ncbi.nlm.nih.gov/genomes/all/GCA/001/277/935/GCA_001277935.1_ASM127793v1
GCA_001278075.1	PRJNA281980	SAMN03565307		representative genome	38300	38300	Streptomyces pristinaespiralis	Complete Genome	GCF_001278075.1	https://ftp.ncbi.nlm.nih.gov/genomes/all/GCA/001/278/075/GCA_001278075.1_ASM127807v1
GCA_001278135.1	PRJNA291990	SAMN03959777	LHTS00000000.1	na	164328	164328	Phytophthora ramorum	Scaffold	na	https://ftp.ncbi.nlm.nih.gov/genomes/all/GCA/001/278/135/GCA_001278135.1_SOD58v2
GCA_001278145.1	PRJNA291992	SAMN03959803	LHTT00000000.1	na	164328	164328	Phytophthora ramorum	Scaffold	na	https://ftp.ncbi.nlm.nih.gov/genomes/all/GCA/001/278/145/GCA_001278145.1_SOD69v2
GCA_001278155.1	PRJNA291995	SAMN03959804	LHTU00000000.1	na	164328	164328	Phytophthora ramorum	Scaffold	na	https://ftp.ncbi.nlm.nih.gov/genomes/all/GCA/001/278/155/GCA_001278155.1_SOD22v2
GCA_001278165.1	PRJNA291989	SAMN03959776	LHTR00000000.1	na	164328	164328	Phytophthora ramorum	Scaffold	na	https://ftp.ncbi.nlm.nih.gov/genomes/all/GCA/001/278/165/GCA_001278165.1_SOD158v2
GCA_001278215.1	PRJNA291998	SAMN03959812	LHTV00000000.1	na	164328	164328	Phytophthora ramorum	Scaffold	na	https://ftp.ncbi.nlm.nih.gov/genomes/all/GCA/001/278/215/GCA_001278215.1_SOD136v2
GCA_001278225.1	PRJNA292010	SAMN03959819	LHTX00000000.1	na	164328	164328	Phytophthora ramorum	Scaffold	na	https://ftp.ncbi.nlm.nih.gov/genomes/all/GCA/001/278/225/GCA_001278225.1_SODL51v2
GCA_001278235.1	PRJNA292002	SAMN03959813	LHTW00000000.1	na	164328	164328	Phytophthora ramorum	Scaffold	na	https://ftp.ncbi.nlm.nih.gov/genomes/all/GCA/001/278/235/GCA_001278235.1_SOD169v2
GCA_001278365.1	PRJNA280877	SAMN03476113	LAVO00000000.1	representative genome	84292	84292	Microbacterium chocolatum	Scaffold	GCF_001278365.1	https://ftp.ncbi.nlm.nih.gov/genomes/all/GCA/001/278/365/GCA_001278365.1_ASM127836v1
GCA_001278495.1	PRJNA253870	SAMN03431439	LGSR00000000.1	na	150374	150374	Escovopsis weberi	Scaffold	na	https://ftp.ncbi.nlm.nih.gov/genomes/all/GCA/001/278/495/GCA_001278495.1_ASM127849v1
GCA_001282315.2	PRJNA264999	SAMN04018869	LJCY00000000.2	representative genome	305400	305400	Chrysoporthe cubensis	Contig	na	https://ftp.ncbi.nlm.nih.gov/genomes/all/GCA/001/282/315/GCA_001282315.2_ASM128231v2
GCA_001286725.1	PRJEB9381	SAMEA3490189	CYGV00000000.1	na	456999	456999	Rhizoctonia solani	Scaffold	na	https://ftp.ncbi.nlm.nih.gov/genomes/all/GCA/001/286/725/GCA_001286725.1_AG22IIIB
GCA_001292635.1	PRJNA271560	SAMN03274931	JXCE00000000.1	na	179993	179993	Fusarium langsethiae	Scaffold	na	https://ftp.ncbi.nlm.nih.gov/genomes/all/GCA/001/292/635/GCA_001292635.1_ASM129263v1
GCA_001294335.1	PRJNA238534	SAMN03327492	LGKG00000000.1	representative genome	66876	66876	Streptomyces chattanoogensis	Contig	GCF_001294335.1	https://ftp.ncbi.nlm.nih.gov/genomes/all/GCA/001/294/335/GCA_001294335.1_ASM129433v1
GCA_001294575.1	PRJNA295629	SAMN04076495		representative genome	1788301	1788301	Pseudomonas versuta	Complete Genome	GCF_001294575.1	https://ftp.ncbi.nlm.nih.gov/genomes/all/GCA/001/294/575/GCA_001294575.1_ASM129457v1
GCA_001297265.1	PRJNA291633	SAMN03952734	LIHB00000000.1	representative genome	143450	143450	Mycosphaerella arachidis	Scaffold	na	https://ftp.ncbi.nlm.nih.gov/genomes/all/GCA/001/297/265/GCA_001297265.1_ASM129726v1
GCA_001305255.1	PRJNA285384	SAMN03751782		na	39946	4530	Oryza sativa Indica Group	Chromosome	na	https://ftp.ncbi.nlm.nih.gov/genomes/all/GCA/001/305/255/GCA_001305255.1_ASM130525v1
GCA_001305495.1	PRJNA285413	SAMN03753646	LDPK00000000.1	na	78410	78410	Neonectria ditissima	Scaffold	na	https://ftp.ncbi.nlm.nih.gov/genomes/all/GCA/001/305/495/GCA_001305495.1_Nd305p1.0
GCA_001305505.1	PRJNA285413	SAMN03753650	LDPL00000000.1	representative genome	78410	78410	Neonectria ditissima	Scaffold	na	https://ftp.ncbi.nlm.nih.gov/genomes/all/GCA/001/305/505/GCA_001305505.1_Nd324p1.0
GCA_001306435.1	PRJNA292426	SAMN03975979	LKCW00000000.1	na	78410	78410	Neonectria ditissima	Contig	na	https://ftp.ncbi.nlm.nih.gov/genomes/all/GCA/001/306/435/GCA_001306435.1_R0905_v2.0
GCA_001306755.1	PRJNA291031	SAMN03938704	LGTM00000000.1	na	65357	65357	Albugo candida	Contig	na	https://ftp.ncbi.nlm.nih.gov/genomes/all/GCA/001/306/755/GCA_001306755.1_ASM130675v1
GCA_001306775.1	PRJNA291032	SAMN03938710	LGTN00000000.1	na	65357	65357	Albugo candida	Contig	na	https://ftp.ncbi.nlm.nih.gov/genomes/all/GCA/001/306/775/GCA_001306775.1_ASM130677v1
GCA_001307885.1	PRJNA291857	SAMN03956192	LHTN00000000.1	na	35725	35725	Macrophomina phaseolina	Scaffold	na	https://ftp.ncbi.nlm.nih.gov/genomes/all/GCA/001/307/885/GCA_001307885.1_ASM130788v1
GCA_001307925.1	PRJNA291855	SAMN03956191	LHTM00000000.1	na	35725	35725	Macrophomina phaseolina	Scaffold	na	https://ftp.ncbi.nlm.nih.gov/genomes/all/GCA/001/307/925/GCA_001307925.1_ASM130792v1
GCA_001307935.1	PRJNA291860	SAMN03956206	LHTP00000000.1	na	35725	35725	Macrophomina phaseolina	Scaffold	na	https://ftp.ncbi.nlm.nih.gov/genomes/all/GCA/001/307/935/GCA_001307935.1_ASM130793v1
GCA_001307945.1	PRJNA291859	SAMN03956205	LHTO00000000.1	na	35725	35725	Macrophomina phaseolina	Scaffold	na	https://ftp.ncbi.nlm.nih.gov/genomes/all/GCA/001/307/945/GCA_001307945.1_ASM130794v1
GCA_001307955.1	PRJNA291861	SAMN03956207	LHTQ00000000.1	na	35725	35725	Macrophomina phaseolina	Scaffold	na	https://ftp.ncbi.nlm.nih.gov/genomes/all/GCA/001/307/955/GCA_001307955.1_ASM130795v1
GCA_001308355.1				na	1481465	1481465	Tomato necrotic dwarf virus	Complete Genome	GCF_001308355.1	https://ftp.ncbi.nlm.nih.gov/genomes/all/GCA/001/308/355/GCA_001308355.1_ViralMultiSegProj298045
GCA_001308615.1				na	1711685	1711685	Atractylodes mild mottle virus	Complete Genome	GCF_001308615.1	https://ftp.ncbi.nlm.nih.gov/genomes/all/GCA/001/308/615/GCA_001308615.1_ViralProj298040
GCA_001308655.1				na	2169960	2169960	Privet ringspot virus	Complete Genome	GCF_001308655.1	https://ftp.ncbi.nlm.nih.gov/genomes/all/GCA/001/308/655/GCA_001308655.1_ViralMultiSegProj298048
GCA_001308735.1				na	1720595	1720595	Bellflower vein chlorosis virus	Complete Genome	GCF_001308735.1	https://ftp.ncbi.nlm.nih.gov/genomes/all/GCA/001/308/735/GCA_001308735.1_ViralProj297596
GCA_001314345.1	PRJNA290840	SAMN03921836	LGSM00000000.1	representative genome	596104	596104	Phytophthora multivora	Scaffold	na	https://ftp.ncbi.nlm.nih.gov/genomes/all/GCA/001/314/345/GCA_001314345.1_NZFS3378v2
GCA_001314355.1	PRJNA290838	SAMN03921831	LGSL00000000.1	na	596104	596104	Phytophthora multivora	Scaffold	na	https://ftp.ncbi.nlm.nih.gov/genomes/all/GCA/001/314/355/GCA_001314355.1_NZFS3448v1
GCA_001314365.1	PRJNA290836	SAMN03921829	LGSJ00000000.1	na	4785	4785	Phytophthora cinnamomi	Scaffold	na	https://ftp.ncbi.nlm.nih.gov/genomes/all/GCA/001/314/365/GCA_001314365.1_MP94-48v2
GCA_001314375.1	PRJNA290788	SAMN03897384	LGSN00000000.1	representative genome	1690101	1690101	Phytophthora taxon totara	Scaffold	na	https://ftp.ncbi.nlm.nih.gov/genomes/all/GCA/001/314/375/GCA_001314375.1_NZFS3642v1
GCA_001314425.1	PRJNA290686	SAMN03895999	LGTU00000000.1	representative genome	1330343	1330343	Phytophthora pluvialis	Scaffold	na	https://ftp.ncbi.nlm.nih.gov/genomes/all/GCA/001/314/425/GCA_001314425.1_LC9-1v2
GCA_001314435.1	PRJNA290658	SAMN03894431	LGTR00000000.1	representative genome	1642459	1642459	Phytophthora agathidicida	Scaffold	na	https://ftp.ncbi.nlm.nih.gov/genomes/all/GCA/001/314/435/GCA_001314435.1_NZFS3772v2
GCA_001314445.1	PRJNA290659	SAMN03894432	LGTS00000000.1	na	1642459	1642459	Phytophthora agathidicida	Scaffold	na	https://ftp.ncbi.nlm.nih.gov/genomes/all/GCA/001/314/445/GCA_001314445.1_NZFS3770v2
GCA_001314455.1	PRJNA290685	SAMN03895997	LGTT00000000.1	na	1330343	1330343	Phytophthora pluvialis	Scaffold	na	https://ftp.ncbi.nlm.nih.gov/genomes/all/GCA/001/314/455/GCA_001314455.1_NZFS3000v2
GCA_001314505.1	PRJNA290837	SAMN03921830	LGSK00000000.1	na	4785	4785	Phytophthora cinnamomi	Scaffold	na	https://ftp.ncbi.nlm.nih.gov/genomes/all/GCA/001/314/505/GCA_001314505.1_NZFS3750v2
GCA_001314925.1	PRJNA290833	SAMN03921827	LGSO00000000.1	na	1690101	1690101	Phytophthora taxon totara	Scaffold	na	https://ftp.ncbi.nlm.nih.gov/genomes/all/GCA/001/314/925/GCA_001314925.1_NZFS3727v2
GCA_001316395.1				na	1678003	1678003	Chilli leaf curl Ahmedabad virus-India [India/Ahmedabad/2014]	Complete Genome	GCF_001316395.1	https://ftp.ncbi.nlm.nih.gov/genomes/all/GCA/001/316/395/GCA_001316395.1_ViralProj298792
GCA_001343705.1				na	333968	333968	Dolichos yellow mosaic virus	Complete Genome	GCF_001343705.1	https://ftp.ncbi.nlm.nih.gov/genomes/all/GCA/001/343/705/GCA_001343705.1_ViralMultiSegProj14344
GCA_001343765.1				na	83871	2560382	Chrysanthemum stem necrosis virus	Complete Genome	GCF_001343765.1	https://ftp.ncbi.nlm.nih.gov/genomes/all/GCA/001/343/765/GCA_001343765.1_ViralMultiSegProj293212
GCA_001399855.1	PRJNA280048	SAMN03455191	LDOR00000000.1	na	286115	286115	Synchytrium endobioticum	Contig	na	https://ftp.ncbi.nlm.nih.gov/genomes/all/GCA/001/399/855/GCA_001399855.1_ASM139985v1
GCA_001400515.1	PRJNA292453	SAMN03976274	LJQT00000000.1	representative genome	86176	86176	Pseudomonas meliae	Scaffold	GCF_001400515.1	https://ftp.ncbi.nlm.nih.gov/genomes/all/GCA/001/400/515/GCA_001400515.1_PmlICMP6289
GCA_001400735.1	PRJNA292453	SAMN03976290	LJPW00000000.1	representative genome	46678	46678	Pseudomonas caricapapayae	Scaffold	GCF_001400735.1	https://ftp.ncbi.nlm.nih.gov/genomes/all/GCA/001/400/735/GCA_001400735.1_PcaICMP2855
GCA_001411475.1	PRJNA274345	SAMN04193521	LLWH00000000.1	representative genome	1563157	1563157	Pseudomonas endophytica	Contig	GCF_001411475.1	https://ftp.ncbi.nlm.nih.gov/genomes/all/GCA/001/411/475/GCA_001411475.1_ASM141147v1
GCA_001411805.1	PRJNA237833	SAMN04210536		representative genome	41899	41899	Burkholderia plantarii	Complete Genome	GCF_001411805.1	https://ftp.ncbi.nlm.nih.gov/genomes/all/GCA/001/411/805/GCA_001411805.1_ASM141180v1
GCA_001414265.1	PRJNA297499	SAMN04124420	LKIA00000000.1	na	272952	272952	Hyaloperonospora arabidopsidis	Scaffold	na	https://ftp.ncbi.nlm.nih.gov/genomes/all/GCA/001/414/265/GCA_001414265.1_Cala2_v1
GCA_001414525.1	PRJNA298674	SAMN04161522	LLKM00000000.1	na	272952	272952	Hyaloperonospora arabidopsidis	Scaffold	na	https://ftp.ncbi.nlm.nih.gov/genomes/all/GCA/001/414/525/GCA_001414525.1_Noks1_v1
GCA_001418325.1	PRJNA293375	SAMN04002960	LIPN00000000.1	representative genome	545121	545121	Streptomyces atriruber	Scaffold	GCF_001418325.1	https://ftp.ncbi.nlm.nih.gov/genomes/all/GCA/001/418/325/GCA_001418325.1_ASM141832v1
GCA_001418415.1	PRJNA293375	SAMN04004080	LIQT00000000.1	representative genome	35620	35620	Streptomyces hirsutus	Scaffold	GCF_001418415.1	https://ftp.ncbi.nlm.nih.gov/genomes/all/GCA/001/418/415/GCA_001418415.1_ASM141841v1
GCA_001418475.1	PRJNA293375	SAMN04004085	LIQX00000000.1	representative genome	249581	249581	Streptomyces ossamyceticus	Scaffold	GCF_001418475.1	https://ftp.ncbi.nlm.nih.gov/genomes/all/GCA/001/418/475/GCA_001418475.1_ASM141847v1
GCA_001418495.1	PRJNA293375	SAMN04004086	LIQY00000000.1	representative genome	1650571	1650571	Streptomyces pathocidini	Scaffold	GCF_001418495.1	https://ftp.ncbi.nlm.nih.gov/genomes/all/GCA/001/418/495/GCA_001418495.1_ASM141849v1
GCA_001418565.1	PRJNA293375	SAMN04003995	LIQQ00000000.1	representative genome	1464070	1464070	Streptomyces graminilatus	Scaffold	GCF_001418565.1	https://ftp.ncbi.nlm.nih.gov/genomes/all/GCA/001/418/565/GCA_001418565.1_ASM141856v1
GCA_001418575.1	PRJNA293375	SAMN04003996	LIQR00000000.1	representative genome	66896	66896	Streptacidiphilus griseoplanus	Scaffold	GCF_001418575.1	https://ftp.ncbi.nlm.nih.gov/genomes/all/GCA/001/418/575/GCA_001418575.1_ASM141857v1
GCA_001418645.1	PRJNA293375	SAMN04004083	LIQW00000000.1	representative genome	42238	42238	Streptomyces neyagawaensis	Scaffold	GCF_001418645.1	https://ftp.ncbi.nlm.nih.gov/genomes/all/GCA/001/418/645/GCA_001418645.1_ASM141864v1
GCA_001418655.1	PRJNA293375	SAMN04004087	LIQZ00000000.1	representative genome	1923	1923	Streptomyces phaeochromogenes	Scaffold	GCF_001418655.1	https://ftp.ncbi.nlm.nih.gov/genomes/all/GCA/001/418/655/GCA_001418655.1_ASM141865v1
GCA_001419745.1	PRJNA293375	SAMN04004092	LIRJ00000000.1	representative genome	545123	545123	Streptomyces silaceus	Scaffold	GCF_001419745.1	https://ftp.ncbi.nlm.nih.gov/genomes/all/GCA/001/419/745/GCA_001419745.1_ASM141974v1
GCA_001419765.1	PRJNA293375	SAMN04004093	LIRK00000000.1	representative genome	68276	68276	Streptomyces torulosus	Scaffold	GCF_001419765.1	https://ftp.ncbi.nlm.nih.gov/genomes/all/GCA/001/419/765/GCA_001419765.1_ASM141976v1
GCA_001419795.1	PRJNA293375	SAMN04004084	LIRL00000000.1	representative genome	164115	164115	Streptomyces niveiscabiei	Scaffold	GCF_001419795.1	https://ftp.ncbi.nlm.nih.gov/genomes/all/GCA/001/419/795/GCA_001419795.1_ASM141979v1
GCA_001430075.1				na	1742594	1742594	Melochia mosaic virus	Complete Genome	GCF_001430075.1	https://ftp.ncbi.nlm.nih.gov/genomes/all/GCA/001/430/075/GCA_001430075.1_ViralMultiSegProj300792
GCA_001430135.1				na	797075	797075	Nerine latent virus	Complete Genome	GCF_001430135.1	https://ftp.ncbi.nlm.nih.gov/genomes/all/GCA/001/430/135/GCA_001430135.1_ViralProj300235
GCA_001430275.1				na	1742595	1742595	Melochia yellow mosaic virus	Complete Genome	GCF_001430275.1	https://ftp.ncbi.nlm.nih.gov/genomes/all/GCA/001/430/275/GCA_001430275.1_ViralMultiSegProj300791
GCA_001430295.1				na	128790	128790	Bean rugose mosaic virus	Complete Genome	GCF_001430295.1	https://ftp.ncbi.nlm.nih.gov/genomes/all/GCA/001/430/295/GCA_001430295.1_ViralMultiSegProj300795
GCA_001430335.1				na	1170656	1170656	Vinca leaf curl virus	Complete Genome	GCF_001430335.1	https://ftp.ncbi.nlm.nih.gov/genomes/all/GCA/001/430/335/GCA_001430335.1_ViralProj300233
GCA_001430395.1				na	1737345	2955369	Grapevine latent viroid	Complete Genome	GCF_001430395.1	https://ftp.ncbi.nlm.nih.gov/genomes/all/GCA/001/430/395/GCA_001430395.1_ViralProj300245
GCA_001430535.1				na	997078	997078	Tomato leaf curl Comoros virus	Complete Genome	GCF_001430535.1	https://ftp.ncbi.nlm.nih.gov/genomes/all/GCA/001/430/535/GCA_001430535.1_ViralProj300234
GCA_001430675.1				na	59500	59500	Rice necrosis mosaic virus	Complete Genome	GCF_001430675.1	https://ftp.ncbi.nlm.nih.gov/genomes/all/GCA/001/430/675/GCA_001430675.1_ViralMultiSegProj300790
GCA_001430695.1				na	223286	165826	Melon chlorotic leaf curl virus-[Guatemala]	Complete Genome	GCF_001430695.1	https://ftp.ncbi.nlm.nih.gov/genomes/all/GCA/001/430/695/GCA_001430695.1_ViralMultiSegProj300794
GCA_001431405.1	PRJNA284370	SAMN03701687	LDJL00000000.1	representative genome	344882	344882	Pseudoxanthomonas dokdonensis	Contig	GCF_001431405.1	https://ftp.ncbi.nlm.nih.gov/genomes/all/GCA/001/431/405/GCA_001431405.1_ASM143140v1
GCA_001431415.1	PRJNA284364	SAMN03701675	LDJI00000000.1	representative genome	405444	405444	Stenotrophomonas humi	Contig	GCF_001431415.1	https://ftp.ncbi.nlm.nih.gov/genomes/all/GCA/001/431/415/GCA_001431415.1_ASM143141v1
GCA_001431425.1	PRJNA284361	SAMN03701629	LDJG00000000.1	representative genome	83617	83617	Stenotrophomonas nitritireducens	Contig	GCF_001431425.1	https://ftp.ncbi.nlm.nih.gov/genomes/all/GCA/001/431/425/GCA_001431425.1_ASM143142v1
GCA_001431465.1	PRJNA284366	SAMN03701677	LDJJ00000000.1	representative genome	405446	405446	Stenotrophomonas terrae	Contig	GCF_001431465.1	https://ftp.ncbi.nlm.nih.gov/genomes/all/GCA/001/431/465/GCA_001431465.1_ASM143146v1
GCA_001431485.1	PRJNA284375	SAMN03701688	LDJM00000000.1	representative genome	336566	336566	Stenotrophomonas ginsengisoli	Contig	GCF_001431485.1	https://ftp.ncbi.nlm.nih.gov/genomes/all/GCA/001/431/485/GCA_001431485.1_ASM143148v1
GCA_001431505.1	PRJNA284378	SAMN03701730	LDJP00000000.1	representative genome	659018	659018	Stenotrophomonas daejeonensis	Contig	GCF_001431505.1	https://ftp.ncbi.nlm.nih.gov/genomes/all/GCA/001/431/505/GCA_001431505.1_ASM143150v1
GCA_001431525.1	PRJNA284363	SAMN03701670	LDJH00000000.1	representative genome	266128	266128	Stenotrophomonas koreensis	Contig	GCF_001431525.1	https://ftp.ncbi.nlm.nih.gov/genomes/all/GCA/001/431/525/GCA_001431525.1_ASM143152v1
GCA_001431535.1	PRJNA284369	SAMN03701678	LDJK00000000.1	representative genome	517011	517011	Stenotrophomonas chelatiphaga	Contig	GCF_001431535.1	https://ftp.ncbi.nlm.nih.gov/genomes/all/GCA/001/431/535/GCA_001431535.1_ASM143153v1
GCA_001431585.1	PRJNA299446	SAMN04207798	LLXS00000000.1	representative genome	1236960	86184	Stenotrophomonas pictorum JCM 9942	Contig	GCF_001431585.1	https://ftp.ncbi.nlm.nih.gov/genomes/all/GCA/001/431/585/GCA_001431585.1_ASM143158v1
GCA_001433935.1	PRJDB1747	SAMD00000397		representative genome	39947	4530	Oryza sativa Japonica Group	Chromosome	GCF_001433935.1	https://ftp.ncbi.nlm.nih.gov/genomes/all/GCA/001/433/935/GCA_001433935.1_IRGSP-1.0
GCA_001439685.1	PRJNA274345	SAMN03328793	JYLH00000000.1	representative genome	75588	75588	Pseudomonas libanensis	Contig	GCF_001439685.1	https://ftp.ncbi.nlm.nih.gov/genomes/all/GCA/001/439/685/GCA_001439685.1_G8685
GCA_001439735.1	PRJNA274345	SAMN03332051	JYLN00000000.1	representative genome	1615673	1615673	Pseudomonas paralactis	Contig	GCF_001439735.1	https://ftp.ncbi.nlm.nih.gov/genomes/all/GCA/001/439/735/GCA_001439735.1_mG273
GCA_001441075.1				na	1738045	1738045	Andrographis yellow vein leaf curl virus	Complete Genome	GCF_001441075.1	https://ftp.ncbi.nlm.nih.gov/genomes/all/GCA/001/441/075/GCA_001441075.1_ViralProj301301
GCA_001442745.1	PRJNA271656	SAMN03275727		representative genome	84531	84531	Lysobacter antibioticus	Complete Genome	GCF_001442745.1	https://ftp.ncbi.nlm.nih.gov/genomes/all/GCA/001/442/745/GCA_001442745.1_ASM144274v1
GCA_001442805.1	PRJNA271656	SAMN03275729		representative genome	262324	262324	Lysobacter gummosus	Complete Genome	GCF_001442805.1	https://ftp.ncbi.nlm.nih.gov/genomes/all/GCA/001/442/805/GCA_001442805.1_ASM144280v1
GCA_001443195.1	PRJNA300540	SAMN04225789	LMXP00000000.1	na	5599	5599	Alternaria alternata	Contig	na	https://ftp.ncbi.nlm.nih.gov/genomes/all/GCA/001/443/195/GCA_001443195.1_ASM144319v1
GCA_001443705.1	PRJNA293509	SAMN04005096	LJIG00000000.1	na	1629725	1629725	Oryctes borbonicus	Contig	na	https://ftp.ncbi.nlm.nih.gov/genomes/all/GCA/001/443/705/GCA_001443705.1_ASM144370v1
GCA_001445595.3	PRJDB3312	SAMD00023353	BBSO00000000.2	na	77044	77044	Rosellinia necatrix	Scaffold	na	https://ftp.ncbi.nlm.nih.gov/genomes/all/GCA/001/445/595/GCA_001445595.3_Rnecatrix_2.0
GCA_001445655.1	PRJNA301664	SAMN04253747	LNBE00000000.1	representative genome	1488406	1488406	Streptomyces roseifaciens	Scaffold	GCF_001445655.1	https://ftp.ncbi.nlm.nih.gov/genomes/all/GCA/001/445/655/GCA_001445655.1_ASM144565v1
GCA_001447215.1	PRJNA295230	SAMN04044447	LJJS00000000.1	representative genome	626713	626713	Diaporthe aspalathi	Scaffold	na	https://ftp.ncbi.nlm.nih.gov/genomes/all/GCA/001/447/215/GCA_001447215.1_ASM144721v1
GCA_001448395.1				na	1751715	1751715	Blueberry fruit drop associated virus	Complete Genome	GCF_001448395.1	https://ftp.ncbi.nlm.nih.gov/genomes/all/GCA/001/448/395/GCA_001448395.1_ViralProj303938
GCA_001455505.1	PRJNA284246	SAMN03700049	LDEF00000000.1	representative genome	96373	96373	Leptographium lundbergii	Scaffold	na	https://ftp.ncbi.nlm.nih.gov/genomes/all/GCA/001/455/505/GCA_001455505.1_ASM145550v1
GCA_001455585.1	PRJNA278001	SAMN03401175	LAEG00000000.1	representative genome	280322	280322	Diplodia scrobiculata	Scaffold	na	https://ftp.ncbi.nlm.nih.gov/genomes/all/GCA/001/455/585/GCA_001455585.1_Dip_scr_CMW30223_v1.0
GCA_001457895.1	PRJEB8921	SAMEA3339661	CVKU00000000.1	na	13563	13563	Heterobasidion annosum	Scaffold	na	https://ftp.ncbi.nlm.nih.gov/genomes/all/GCA/001/457/895/GCA_001457895.1_137OC
GCA_001457915.1	PRJEB8921	SAMEA3323521	CVKY00000000.1	na	984962	984962	Heterobasidion irregulare	Scaffold	na	https://ftp.ncbi.nlm.nih.gov/genomes/all/GCA/001/457/915/GCA_001457915.1_48NB
GCA_001457935.1	PRJEB8921	SAMEA3323520	CVKW00000000.1	na	984962	984962	Heterobasidion irregulare	Scaffold	na	https://ftp.ncbi.nlm.nih.gov/genomes/all/GCA/001/457/935/GCA_001457935.1_9OA
GCA_001457955.1	PRJEB8921	SAMEA3323518	CVKZ00000000.1	representative genome	13563	13563	Heterobasidion annosum	Scaffold	na	https://ftp.ncbi.nlm.nih.gov/genomes/all/GCA/001/457/955/GCA_001457955.1_BM42NG
GCA_001457995.1	PRJEB8921	SAMEA3323519	CVKV00000000.1	na	13563	13563	Heterobasidion annosum	Scaffold	na	https://ftp.ncbi.nlm.nih.gov/genomes/all/GCA/001/457/995/GCA_001457995.1_109SA
GCA_001458015.1	PRJEB8921	SAMEA3323522	CVKX00000000.1	na	984962	984962	Heterobasidion irregulare	Scaffold	na	https://ftp.ncbi.nlm.nih.gov/genomes/all/GCA/001/458/015/GCA_001458015.1_49SA
GCA_001461485.1				na	1761477	1761477	Tomato brown rugose fruit virus	Complete Genome	GCF_001461485.1	https://ftp.ncbi.nlm.nih.gov/genomes/all/GCA/001/461/485/GCA_001461485.1_ViralProj304915
GCA_001465485.1				na	1331744	1331744	Actinidia virus X	Complete Genome	GCF_001465485.1	https://ftp.ncbi.nlm.nih.gov/genomes/all/GCA/001/465/485/GCA_001465485.1_ViralProj305432
GCA_001465515.1	PRJNA297165	SAMN04115940	LMYM00000000.1	na	143948	143948	Diuraphis noxia	Contig	na	https://ftp.ncbi.nlm.nih.gov/genomes/all/GCA/001/465/515/GCA_001465515.1_DiuNox1.0
GCA_001465545.3	PRJNA305058	SAMN04316854		representative genome	93219	93219	Pandoraea norimbergensis	Complete Genome	GCF_001465545.3	https://ftp.ncbi.nlm.nih.gov/genomes/all/GCA/001/465/545/GCA_001465545.3_ASM146554v3
GCA_001465595.2	PRJNA305052	SAMN04316586		representative genome	93218	93218	Pandoraea apista	Complete Genome	GCF_001465595.2	https://ftp.ncbi.nlm.nih.gov/genomes/all/GCA/001/465/595/GCA_001465595.2_ASM146559v2
GCA_001481775.2	PRJNA252048	SAMN02849381	JPDN00000000.2	representative genome	398673	398673	Trichoderma gamsii	Scaffold	GCF_001481775.2	https://ftp.ncbi.nlm.nih.gov/genomes/all/GCA/001/481/775/GCA_001481775.2_TGAM01v2
[truncated: 7,608 more rows]

## Sheet: Ref genomes used in mapping
assembly_accession	organism_name
GCA_014334815.1	Pyrenophora teres f. maculata
GCA_905067625.1	Blumeria graminis f. sp. triticale
GCA_000219625.1	Zymoseptoria tritici IPO323
[truncated: 10 more rows]
